# Supplementary material for: Integration of multi-omics data to elucidate keystone unknown taxa within microbialite-forming ecosystems
Source: Front Microbiol. 2023 Jul 28;14:1174685. doi: 10.3389/fmicb.2023.1174685 (PMC10416242; doi:10.3389/fmicb.2023.1174685)
Supplement: Supplementary file 1 [file Table_1.XLSX]

## Sheet: Amplicon
Supplemental Dataset 1 - Classification of all reads from the amplicon, metagenomic, and metatranscritomic datasets
OTU_ID	Kingdom	Phylum	Class	Order	Family	Genus	Species
f95159f6fab1092966378924cfb48777	MDM	MDM	MDM	MDM	MDM	MDM	MDM
dc6da1bd644e1eede6e08bcebf2ea8cc	d__Archaea	Crenarchaeota	Nitrososphaeria	Nitrosopumilales	Nitrosopumilaceae	MDM	MDM
d5b221a517608bd8bde535fcb8920a6f	MDM	MDM	MDM	MDM	MDM	MDM	MDM
92ee62dabf2078c52ac80c4b702ced9c	d__Bacteria	Cyanobacteria	Cyanobacteriia	Cyanobacteriales	Nostocaceae	Rivularia_PCC-7116	MDM
e0e08a60700ae6c8c0fdb9be3cb0ef2a	d__Archaea	Thermoplasmatota	Thermoplasmata	Marine_Group_II	Marine_Group_II	Marine_Group_II	MDM
268a0a3adac6a72ba11183c783017847	d__Archaea	Crenarchaeota	Nitrososphaeria	Nitrosopumilales	Nitrosopumilaceae	MDM	MDM
f14a57e00b64e3ba7a9377996822000d	d__Bacteria	Proteobacteria	Alphaproteobacteria	MDM	MDM	MDM	MDM
475ca170730698e08e3745c27d23265c	d__Bacteria	Proteobacteria	Alphaproteobacteria	MDM	MDM	MDM	MDM
e2dc5c2c72e332296aed09cbdbf53a97	MDM	MDM	MDM	MDM	MDM	MDM	MDM
6f3ddd3f4588194ddf5802c440069434	d__Archaea	Crenarchaeota	Nitrososphaeria	Nitrosopumilales	Nitrosopumilaceae	MDM	MDM
9902f97fb34edf00841832a4b702b039	d__Bacteria	Cyanobacteria	Cyanobacteriia	Cyanobacteriales	Xenococcaceae	MDM	MDM
0ebcadcd8792a2e99feacb92c8f42770	d__Archaea	Crenarchaeota	Nitrososphaeria	Nitrosopumilales	Nitrosopumilaceae	MDM	MDM
fd5d9ea3397f4f06b4847727384007b2	d__Archaea	Thermoplasmatota	Thermoplasmata	Marine_Group_II	Marine_Group_II	Marine_Group_II	MDM
9ce464fcbc533deef27c08aa368cbb14	d__Bacteria	Proteobacteria	Alphaproteobacteria	MDM	MDM	MDM	MDM
7f0a356587bc709fd1bfbff5a7410300	d__Bacteria	Cyanobacteria	Cyanobacteriia	MDM	MDM	MDM	MDM
cb13626eaa5e723cce39783576d82604	d__Archaea	Crenarchaeota	Nitrososphaeria	Nitrosopumilales	Nitrosopumilaceae	MDM	MDM
11ecdda02f3f8f1987be3555e3baf25d	MDM	MDM	MDM	MDM	MDM	MDM	MDM
42b08fca6349c99af717f651d3404914	d__Bacteria	Proteobacteria	Alphaproteobacteria	Caulobacterales	Parvularculaceae	MDM	MDM
4a7b120c733461b791af195d4cf5a224	d__Bacteria	Cyanobacteria	Cyanobacteriia	MDM	MDM	MDM	MDM
23d7f5eea3cd2c9eddb9fa4f352950f1	d__Bacteria	Desulfobacterota	Desulfovibrionia	Desulfovibrionales	Desulfovibrionaceae	Desulfovibrio	MDM
1b1fa3a9b3a3e5c879f6ffa31725479f	d__Bacteria	Cyanobacteria	Cyanobacteriia	MDM	MDM	MDM	MDM
38318588a1d98f93c2024a9681ebe59b	d__Bacteria	Proteobacteria	Alphaproteobacteria	Kiloniellales	Kiloniellaceae	Tistlia	MDM
a66e4ec948b5187ba457dde788f54887	d__Bacteria	Cyanobacteria	Cyanobacteriia	Cyanobacteriales	Nostocaceae	Rivularia_PCC-7116	MDM
762106c14b7b060ee124c492a6ea1bb1	d__Archaea	Crenarchaeota	Nitrososphaeria	Nitrosopumilales	Nitrosopumilaceae	MDM	MDM
0ffecce690f7b3542c8587e73fa35e4a	d__Bacteria	Cyanobacteria	Cyanobacteriia	MDM	MDM	MDM	MDM
1f3d24e843769c37aff97df41f85cedd	d__Bacteria	Proteobacteria	Alphaproteobacteria	MDM	MDM	MDM	MDM
fb13e06c481ea531ba4cc7916618f3f8	d__Bacteria	Proteobacteria	Alphaproteobacteria	MDM	MDM	MDM	MDM
9b6ad9045d172d8da7df77c16c6896cb	d__Archaea	Thermoplasmatota	Thermoplasmata	Marine_Group_II	Marine_Group_II	Marine_Group_II	MDM
10f578e8042df8262c2ddebf73e679e2	d__Archaea	Crenarchaeota	Nitrososphaeria	Nitrosopumilales	Nitrosopumilaceae	MDM	MDM
5918753dcf3f34b0c3e360d03fc380d9	d__Bacteria	Proteobacteria	Alphaproteobacteria	Rhodobacterales	Rhodobacteraceae	MDM	MDM
02a34c6b9febb530f327891d66ada68c	MDM	MDM	MDM	MDM	MDM	MDM	MDM
74e0513b9566eaa3f18c7bf1fb0c468c	d__Bacteria	Proteobacteria	Alphaproteobacteria	MDM	MDM	MDM	MDM
f80f9fe1ecf55a875f0b3155f3b42e2d	d__Bacteria	Proteobacteria	Alphaproteobacteria	Caulobacterales	Parvularculaceae	MDM	MDM
9ca83915d392c97d19ab7dd37a8fe6e2	d__Bacteria	Cyanobacteria	Cyanobacteriia	Cyanobacteriales	Xenococcaceae	Xenococcus_PCC-7305	MDM
8b9929d72ebe679357dced20c9da868a	d__Bacteria	Proteobacteria	Alphaproteobacteria	Caulobacterales	Parvularculaceae	MDM	MDM
e2d6e8ca9ac6e114c3be0646f7a174b7	d__Bacteria	Cyanobacteria	Cyanobacteriia	Chloroplast	Chloroplast	Chloroplast	MDM
f46a2268c73e2b57ca0f0a5fc8c65ad4	d__Bacteria	Proteobacteria	Alphaproteobacteria	Rhodobacterales	Rhodobacteraceae	MDM	MDM
b8d02c22b7f3137f0b573408652aa4d0	d__Bacteria	Cyanobacteria	Cyanobacteriia	Cyanobacteriales	Xenococcaceae	MDM	MDM
fcab88139c4a718e672976ae4325dcb4	d__Bacteria	Chloroflexi	Chloroflexia	Chloroflexales	Chloroflexaceae	MDM	MDM
e881fd6f58db70fb9965b09df86aea83	d__Bacteria	Proteobacteria	Alphaproteobacteria	MDM	MDM	MDM	MDM
18d30f66bb5501311ddcfd32329869fe	MDM	MDM	MDM	MDM	MDM	MDM	MDM
8ee37d10e67255a2b47425089efc9eb4	d__Bacteria	Proteobacteria	Alphaproteobacteria	Thalassobaculales	MDM	MDM	MDM
bfb5659266aec2da4995ce64033e4d6a	d__Bacteria	Proteobacteria	Alphaproteobacteria	Micavibrionales	Micavibrionaceae	MDM	MDM
11489a56988c2b387dd5952b95e36da4	d__Bacteria	Cyanobacteria	Cyanobacteriia	Chloroplast	Chloroplast	Chloroplast	MDM
6d6d0f5b8fcb842c774da3dd09ec0d5a	d__Archaea	Crenarchaeota	Nitrososphaeria	Nitrosopumilales	Nitrosopumilaceae	MDM	MDM
7a5202f16578218207998dc833cd0171	d__Bacteria	Proteobacteria	Alphaproteobacteria	MDM	MDM	MDM	MDM
be3528748f721f47f09b7a221fe1a595	d__Bacteria	Proteobacteria	Alphaproteobacteria	Caulobacterales	Parvularculaceae	MDM	Parvularcula_sp.
5a3e5be01b960c02af5daba5a0a8fe2c	d__Bacteria	Proteobacteria	Alphaproteobacteria	Sphingomonadales	Sphingomonadaceae	Erythrobacter	MDM
3ef51d18ae1315b40f4f2d33d284cbb2	d__Bacteria	Proteobacteria	Alphaproteobacteria	MDM	MDM	MDM	MDM
63c97496cf24203cb2eac988f7009ad1	d__Bacteria	Proteobacteria	Alphaproteobacteria	MDM	MDM	MDM	MDM
c395673820da2e0e5b1a9de6ef169010	MDM	MDM	MDM	MDM	MDM	MDM	MDM
cee626d0f656d7f6166592c41df2a4d2	d__Bacteria	Proteobacteria	Alphaproteobacteria	Rhodobacterales	Rhodobacteraceae	MDM	MDM
a1ed6ef227a12f037780e93140e44453	MDM	MDM	MDM	MDM	MDM	MDM	MDM
7b91668a6ddb302edd441bcbcee6bc41	d__Bacteria	Proteobacteria	Alphaproteobacteria	Caulobacterales	Parvularculaceae	MDM	MDM
961f6b72d373943a6a75d5be5e56377b	d__Archaea	Thermoplasmatota	Thermoplasmata	MDM	MDM	MDM	MDM
b7c99c49a7278017d6847ef150979eee	d__Bacteria	Myxococcota	Myxococcia	Myxococcales	Myxococcaceae	P3OB-42	MDM
f07795becc53151f5172afed7f5a6307	d__Bacteria	Proteobacteria	Alphaproteobacteria	Kiloniellales	Kiloniellaceae	MDM	MDM
dfafae197f1bb5e10e39ab19e8f66949	d__Bacteria	Proteobacteria	Alphaproteobacteria	Caulobacterales	Parvularculaceae	MDM	MDM
32db170bc262f63dafbf779279030de8	d__Bacteria	NB1-j	NB1-j	NB1-j	NB1-j	NB1-j	MDM
88bf4d87212f8a0185baf08a9d9fe9e8	d__Bacteria	Cyanobacteria	Cyanobacteriia	MDM	MDM	MDM	MDM
033fbd38d0ad114dd52f97b68b6921b4	d__Bacteria	Proteobacteria	Alphaproteobacteria	Rhodobacterales	Rhodobacteraceae	MDM	MDM
e4faade2f7d91879fbcce287d10d1721	d__Bacteria	Proteobacteria	Alphaproteobacteria	Rhizobiales	Hyphomicrobiaceae	Filomicrobium	MDM
3c1ac8424090e8c6a6deeaf92ca72950	d__Bacteria	Proteobacteria	Alphaproteobacteria	Thalassobaculales	MDM	MDM	MDM
26c37d69fe6d00e9f0cdc36db9512971	d__Bacteria	Proteobacteria	Alphaproteobacteria	MDM	MDM	MDM	MDM
01b8a78d915f95bea1638b8e048b7df2	d__Bacteria	Cyanobacteria	Cyanobacteriia	Cyanobacteriales	Xenococcaceae	Xenococcus_PCC-7305	MDM
fe258a4fa835f2d9292d6695b37d4573	d__Bacteria	Bacteroidota	Bacteroidia	Cytophagales	Cyclobacteriaceae	MDM	MDM
2bdb87e6bd13423ed06fdaf432052626	d__Bacteria	Proteobacteria	Gammaproteobacteria	Steroidobacterales	Woeseiaceae	Woeseia	MDM
1721eac569548a3e0450af778f7167dc	d__Bacteria	Proteobacteria	Alphaproteobacteria	Rhizobiales	Hyphomicrobiaceae	Filomicrobium	MDM
394176e8eb1023c5134fcde97af15ed6	d__Bacteria	Proteobacteria	Alphaproteobacteria	Rhodobacterales	Rhodobacteraceae	MDM	MDM
2a02d78694cd6c00e82fabb7132fcf54	d__Bacteria	Proteobacteria	Alphaproteobacteria	Kiloniellales	MDM	MDM	MDM
2b863131d99d1fab8c43d9a18c993edf	d__Bacteria	Proteobacteria	Alphaproteobacteria	MDM	MDM	MDM	MDM
0831d4e4f8c2d12d360c9fc56cf6c674	d__Bacteria	Proteobacteria	Alphaproteobacteria	Rhodobacterales	Rhodobacteraceae	MDM	MDM
ee78d0a5ac8a0b5363a5dad038888128	d__Bacteria	Proteobacteria	Alphaproteobacteria	MDM	MDM	MDM	MDM
4b684969e08d38a2e69391d6738938aa	d__Bacteria	Proteobacteria	Alphaproteobacteria	Micavibrionales	Micavibrionaceae	MDM	MDM
de76397ca374d1f1cf313b71a8461ca9	d__Bacteria	Acidobacteriota	MDM	MDM	MDM	MDM	MDM
7c90dd1123fa6f5779c261a7b3df2bff	MDM	MDM	MDM	MDM	MDM	MDM	MDM
b17fffea1fdb638a5461dfcb65f636d0	d__Bacteria	Proteobacteria	Alphaproteobacteria	MDM	MDM	MDM	MDM
798bab0ff713991902e166ab6dbfce41	d__Bacteria	Cyanobacteria	Cyanobacteriia	Chloroplast	Chloroplast	Chloroplast	Chromerida_sp.
5a85f4232d0ad79df0ca44856d58de46	d__Bacteria	Cyanobacteria	Cyanobacteriia	MDM	MDM	MDM	MDM
631589b4d8981d14674ca44f9847c0a7	d__Bacteria	Cyanobacteria	Cyanobacteriia	Cyanobacteriales	Geitlerinemaceae	Geitlerinema_PCC-9228	MDM
3c0e5096df37c5c4991901b98ec5ac07	d__Bacteria	Cyanobacteria	Cyanobacteriia	Cyanobacteriales	MDM	MDM	MDM
2d38a07453fc0bb34eccf6c7acafeebd	d__Bacteria	Proteobacteria	Alphaproteobacteria	Rhodobacterales	Rhodobacteraceae	MDM	MDM
57cd88897c55a9a43de6129b7aa4fe57	d__Archaea	Crenarchaeota	Nitrososphaeria	Nitrosopumilales	Nitrosopumilaceae	MDM	MDM
ebe55539975c46dddc2f3074c8736dd6	d__Bacteria	Proteobacteria	Alphaproteobacteria	Rhodobacterales	Rhodobacteraceae	MDM	MDM
91600bb7b4683b6825f05975c6f4b8f8	MDM	MDM	MDM	MDM	MDM	MDM	MDM
9539cf80d90fd46d54d2fc8bf9cf97e2	d__Bacteria	Chloroflexi	Anaerolineae	SBR1031	SBR1031	SBR1031	MDM
e9067693b522bfe96968977d7565092e	d__Bacteria	Chloroflexi	Chloroflexia	Chloroflexales	Chloroflexaceae	MDM	MDM
89127341defb838fedd3c6efac488eb2	d__Bacteria	Acidobacteriota	Thermoanaerobaculia	Thermoanaerobaculales	Thermoanaerobaculaceae	Subgroup_10	MDM
54e7c8a856ad91d2d1fb9200215aa167	d__Bacteria	Cyanobacteria	Cyanobacteriia	MDM	MDM	MDM	MDM
88a37ecf5dc3427f2dd344eef289bf49	d__Bacteria	Cyanobacteria	Cyanobacteriia	Chloroplast	Chloroplast	Chloroplast	MDM
3ffb950ab9255ce0feebb936320bffad	MDM	MDM	MDM	MDM	MDM	MDM	MDM
8707d5a8e4dd4c1d9468bb9bb3c27c16	d__Bacteria	Proteobacteria	Alphaproteobacteria	MDM	MDM	MDM	MDM
7a6bfdf7eda36ac2b2545e767591e4eb	d__Bacteria	Chloroflexi	Chloroflexia	Chloroflexales	Chloroflexaceae	MDM	MDM
7a907089f5a5887eb9cb6b81789c5af4	MDM	MDM	MDM	MDM	MDM	MDM	MDM
67bce0dc782915f3106570cd8ffa4e91	d__Bacteria	Proteobacteria	Alphaproteobacteria	MDM	MDM	MDM	MDM
81a368e358cfced42f4aec0eca97cfee	d__Bacteria	Proteobacteria	Alphaproteobacteria	MDM	MDM	MDM	MDM
c036bae033f808c77e1e524597f64df2	d__Bacteria	Proteobacteria	Alphaproteobacteria	MDM	MDM	MDM	MDM
0cfde3bde6632d99ffebf60a60d0bd7e	d__Bacteria	Proteobacteria	Alphaproteobacteria	MDM	MDM	MDM	MDM
11831b72745320b3d32f0473e65a3de3	d__Bacteria	Proteobacteria	Alphaproteobacteria	MDM	MDM	MDM	MDM
0db9b6f56b5888e1938b0cf410c6e204	d__Bacteria	Bacteroidota	Bacteroidia	Cytophagales	Amoebophilaceae	MDM	MDM
c1527e0b30296bb62db366c538ad089e	d__Bacteria	Proteobacteria	Alphaproteobacteria	Kiloniellales	Kiloniellaceae	Tistlia	MDM
8d19446d2ca46d63b04bb45bd85f5428	MDM	MDM	MDM	MDM	MDM	MDM	MDM
bd53332c498cbd9e0eb92e5bfbcf496a	d__Bacteria	Cyanobacteria	Cyanobacteriia	MDM	MDM	MDM	MDM
17f3815ef6adb51d15904b7c7715c304	d__Bacteria	Cyanobacteria	Cyanobacteriia	Chloroplast	Chloroplast	Chloroplast	MDM
3cf5c810b38d1bebcede22505a03a549	MDM	MDM	MDM	MDM	MDM	MDM	MDM
bb82284f80d38c99c7a7231de4ef899e	d__Bacteria	Proteobacteria	Alphaproteobacteria	Rhizobiales	Hyphomicrobiaceae	Filomicrobium	MDM
466477b6f9b06081221ce500d1935e09	d__Bacteria	NB1-j	NB1-j	NB1-j	NB1-j	NB1-j	MDM
170a0dffaa59dd34b67c028de9b583d2	d__Bacteria	Proteobacteria	Alphaproteobacteria	Rhodobacterales	Rhodobacteraceae	MDM	MDM
756aa159846a8effd9b90fd84353f886	d__Bacteria	Bacteroidota	Bacteroidia	Flavobacteriales	Flavobacteriaceae	Muricauda	MDM
0e08b136399f56f5ffa7708190d1caf3	d__Bacteria	Cyanobacteria	Cyanobacteriia	Phormidesmiales	Phormidesmiaceae	Acrophormium_PCC-7375	MDM
9f1a30d17a3baadcd108dd7d1452b07f	d__Bacteria	Cyanobacteria	Cyanobacteriia	Cyanobacteriales	Xenococcaceae	Xenococcus_PCC-7305	MDM
1fac6248e00c0f28aed21acd0898301b	d__Bacteria	Proteobacteria	Alphaproteobacteria	Kiloniellales	Kiloniellaceae	MDM	MDM
18d246660f3330699640e50ef2016ef5	d__Bacteria	Cyanobacteria	Cyanobacteriia	MDM	MDM	MDM	MDM
7bf8a4ccd93d430cb319f65abcd6032f	d__Bacteria	Proteobacteria	Alphaproteobacteria	MDM	MDM	MDM	MDM
ab8f5e8478de6b70cb47798649b60684	d__Bacteria	Proteobacteria	Alphaproteobacteria	Rhizobiales	Stappiaceae	Labrenzia	MDM
ea5466dd1e3db0e266ec6b5a090bc009	d__Bacteria	Proteobacteria	Gammaproteobacteria	MDM	MDM	MDM	MDM
71791150fa0df725f5ff6b2c0215cb00	d__Bacteria	Proteobacteria	Alphaproteobacteria	Rhodobacterales	Rhodobacteraceae	MDM	MDM
a0b67f7b6ae655bd9301fe2028207e99	d__Bacteria	Proteobacteria	Alphaproteobacteria	MDM	MDM	MDM	MDM
97dbb9753eb3e379656b54e242540088	d__Bacteria	Proteobacteria	Alphaproteobacteria	Rhodobacterales	Rhodobacteraceae	Limibaculum	MDM
5505302a1f54625bb6879bc3f70caffd	d__Bacteria	Proteobacteria	Alphaproteobacteria	MDM	MDM	MDM	MDM
c0788632741c951105e4073455f4e34a	d__Bacteria	Proteobacteria	Alphaproteobacteria	Rhodobacterales	Rhodobacteraceae	MDM	MDM
2cfa9b93cd6d2f2a1da89cc0e6a1b4c2	d__Bacteria	Cyanobacteria	Cyanobacteriia	MDM	MDM	MDM	MDM
6c39d7d546fcd901ca99d897bb5ebda8	MDM	MDM	MDM	MDM	MDM	MDM	MDM
929d829d50a376b6c77763d954f3423b	d__Bacteria	Cyanobacteria	Cyanobacteriia	Chloroplast	Chloroplast	Chloroplast	Chromerida_sp.
6fe61efcfdedc95e1f4fbe71cb19fc33	d__Bacteria	Proteobacteria	Alphaproteobacteria	Rhizobiales	MDM	MDM	MDM
1f6e1ceb20e285da040c243969ad0528	d__Archaea	Crenarchaeota	Nitrososphaeria	Nitrosopumilales	Nitrosopumilaceae	MDM	MDM
6a1b635eb1605897e7729be206cece20	d__Bacteria	Cyanobacteria	Cyanobacteriia	Chloroplast	Chloroplast	Chloroplast	MDM
a2f6aef98547780a9490600a18a6a81c	d__Bacteria	Cyanobacteria	Cyanobacteriia	Phormidesmiales	Phormidesmiaceae	MDM	MDM
59a0e6fd7578111a119749abd1c95ad7	d__Bacteria	Proteobacteria	Alphaproteobacteria	MDM	MDM	MDM	MDM
1dde66cd8f9a0d877454cfef06230416	d__Bacteria	Cyanobacteria	Cyanobacteriia	MDM	MDM	MDM	MDM
a078a124083d6676b043c122c25f1ca2	d__Archaea	Crenarchaeota	Nitrososphaeria	Nitrosopumilales	Nitrosopumilaceae	MDM	MDM
c37a0038e54da34cfcf3e8c2120bc33b	d__Bacteria	Proteobacteria	Alphaproteobacteria	Rhodobacterales	Rhodobacteraceae	MDM	MDM
a8303cc3b1ee871c866706b9941dac19	d__Bacteria	Proteobacteria	Alphaproteobacteria	Micavibrionales	Micavibrionaceae	MDM	MDM
49bacc83cc42bbcf9ba58fc8c759aab1	d__Bacteria	Proteobacteria	Alphaproteobacteria	Kiloniellales	Kiloniellaceae	Tistlia	MDM
c5ca9dcd5fc380740e99a251b1cfdf40	d__Bacteria	Proteobacteria	Alphaproteobacteria	MDM	MDM	MDM	MDM
67a5bc5feb0f85e374b8c119793448ab	d__Bacteria	Cyanobacteria	Cyanobacteriia	MDM	MDM	MDM	MDM
f5327b9e2ce724bdc0454c3a03b4be06	MDM	MDM	MDM	MDM	MDM	MDM	MDM
baced018084c892f11c43b267aca3f02	MDM	MDM	MDM	MDM	MDM	MDM	MDM
fac6168df1cd77a74d6afebac367d6c0	d__Bacteria	Cyanobacteria	Cyanobacteriia	Cyanobacteriales	Xenococcaceae	MDM	MDM
7dcab216acf87488c7df09734048c3bd	d__Bacteria	Cyanobacteria	Cyanobacteriia	Cyanobacteriales	Cyanobacteriaceae	MDM	MDM
40808a5218359574285745cc056b2c14	d__Bacteria	Proteobacteria	Alphaproteobacteria	MDM	MDM	MDM	MDM
69fb3e41b7a4338fe6d57a12eaeffa48	d__Bacteria	Proteobacteria	Alphaproteobacteria	Rhodobacterales	Rhodobacteraceae	MDM	MDM
8be30c544d22f2961a77cea8c153f788	d__Bacteria	Proteobacteria	MDM	MDM	MDM	MDM	MDM
f7d8457c2d9d989110d973439ff0a867	d__Bacteria	Proteobacteria	Alphaproteobacteria	Rhodobacterales	Rhodobacteraceae	MDM	MDM
2554a21fd63bc04b1022ff0a58439b7e	d__Bacteria	Chloroflexi	Anaerolineae	SBR1031	MDM	MDM	MDM
e1a14fc0924d174f3601de87acd07856	d__Bacteria	Bacteroidota	Bacteroidia	Cytophagales	Cyclobacteriaceae	MDM	MDM
4c64cb24679947beb0681f95c1859f83	d__Bacteria	Proteobacteria	Alphaproteobacteria	MDM	MDM	MDM	MDM
b43a4a6eaf1cc470c7dbef6c4ac88457	d__Bacteria	Proteobacteria	Alphaproteobacteria	Caulobacterales	Parvularculaceae	MDM	MDM
2742242d8f6dc9c30a04f909903a18ee	d__Bacteria	Proteobacteria	Alphaproteobacteria	Rhizobiales	MDM	MDM	MDM
3a0e8cc797925e366c946744c75dc03f	d__Bacteria	Proteobacteria	Alphaproteobacteria	MDM	MDM	MDM	MDM
716048f0e49bff8becca73342d370411	d__Bacteria	Proteobacteria	Alphaproteobacteria	Rhodobacterales	Rhodobacteraceae	MDM	MDM
9501b94183e1342a4f72b4c3df48bc76	d__Bacteria	Cyanobacteria	Cyanobacteriia	Cyanobacteriales	Xenococcaceae	Pleurocapsa_PCC-7319	MDM
6e13bfa3fede1b63f663f818596c08f6	d__Bacteria	Proteobacteria	Alphaproteobacteria	MDM	MDM	Acuticoccus	MDM
7c22db95e941cc665cf76e71a488003f	d__Bacteria	Proteobacteria	Alphaproteobacteria	Thalassobaculales	MDM	MDM	MDM
a56c453d0da5fb70b5b566f50341a6b7	d__Bacteria	Proteobacteria	Alphaproteobacteria	Rhodobacterales	Rhodobacteraceae	MDM	MDM
f4851c292dfac68794460068e0944519	d__Bacteria	Proteobacteria	Alphaproteobacteria	MDM	MDM	MDM	MDM
8c4b6b5a2e58068c3325338193579487	d__Bacteria	Proteobacteria	Gammaproteobacteria	MDM	MDM	MDM	MDM
9690e7a29e14f3f371419af6ad7c513e	d__Bacteria	Proteobacteria	Alphaproteobacteria	Rhodobacterales	Rhodobacteraceae	MDM	MDM
0a25f65202995f87b467531eca8df50f	d__Bacteria	Proteobacteria	Alphaproteobacteria	Rhodobacterales	Rhodobacteraceae	MDM	MDM
989c4e51a89b1b491b642d4f91c3e9ae	d__Bacteria	Cyanobacteria	Cyanobacteriia	Cyanobacteriales	Xenococcaceae	MDM	MDM
4934a4e83cee6f056a6ac2148a8ed304	d__Bacteria	Proteobacteria	Alphaproteobacteria	Caulobacterales	Parvularculaceae	Hyphococcus	Parvularcula_sp.
37c15552a86cbd7587975684138f68f9	d__Bacteria	Proteobacteria	Alphaproteobacteria	Micavibrionales	Micavibrionaceae	MDM	MDM
d2ca2f1b8e4792e53b4a07d5d7b260bb	d__Bacteria	Proteobacteria	Alphaproteobacteria	Rhodobacterales	Rhodobacteraceae	Halovulum	MDM
37e548f7e995c8cd26773262cb0ca185	d__Bacteria	Proteobacteria	Alphaproteobacteria	MDM	MDM	MDM	MDM
25a951faae15786adeb38dd38513261f	d__Bacteria	Proteobacteria	Alphaproteobacteria	Rhodobacterales	Rhodobacteraceae	Limibaculum	MDM
7ed06c61e11f921dd04db5e116840343	d__Bacteria	Proteobacteria	Alphaproteobacteria	MDM	MDM	MDM	MDM
0fd2afa4220b566bebdc2e1d92f32330	d__Bacteria	Proteobacteria	Alphaproteobacteria	Thalassobaculales	MDM	MDM	MDM
6b2e1f3a0718379d9ef1b76ff7e0cfed	d__Bacteria	Bacteroidota	Bacteroidia	Cytophagales	Cyclobacteriaceae	MDM	MDM
0972b1076d0a823e83996c050815e581	d__Bacteria	Cyanobacteria	Cyanobacteriia	Chloroplast	Chloroplast	Chloroplast	MDM
e6f38d3a7a076de9df135ccc6efebcb6	d__Bacteria	Bacteroidota	Bacteroidia	Chitinophagales	MDM	MDM	MDM
46639e36aca4aa6c9a0487c7c30d8fa0	d__Bacteria	Chloroflexi	Anaerolineae	SBR1031	A4b	A4b	MDM
9ba010da3c54d9c4f301bad451cf0788	d__Bacteria	Bacteroidota	Bacteroidia	Cytophagales	Cyclobacteriaceae	MDM	MDM
7726fcd0b861cc7442a791e065bc33b8	d__Bacteria	Proteobacteria	Alphaproteobacteria	Caulobacterales	Parvularculaceae	Parvularcula	Parvularcula_bermudensis
a728fcba695780caaad90efec5cc24f5	d__Bacteria	Chloroflexi	Chloroflexia	Chloroflexales	Chloroflexaceae	MDM	MDM
c0c89e9b88d2a804e7c57bc331189944	d__Bacteria	Cyanobacteria	Cyanobacteriia	Cyanobacteriales	MDM	MDM	MDM
f3358337191ba49ea3bb5f5034689a6a	d__Bacteria	Proteobacteria	Alphaproteobacteria	MDM	MDM	MDM	MDM
4ef7737475e9281ff505e2693d8241b0	d__Bacteria	Proteobacteria	Alphaproteobacteria	Rhizobiales	Hyphomicrobiaceae	Filomicrobium	MDM
31f4182dd271bdbb6b5a1c33c4766c3a	d__Bacteria	Proteobacteria	Gammaproteobacteria	MDM	MDM	MDM	MDM
2126b6f294b89f2ec5c10992a09da251	d__Bacteria	Cyanobacteria	Cyanobacteriia	Chloroplast	Chloroplast	Chloroplast	MDM
43a44596ad563f2b164848f4d41f897d	d__Bacteria	Proteobacteria	Gammaproteobacteria	MDM	MDM	MDM	MDM
e8cc482edd4b376b103e8dac816609b4	d__Bacteria	Proteobacteria	Alphaproteobacteria	Rhodobacterales	Rhodobacteraceae	Limibaculum	Limibaculum_sp.
0bc131da006b697d5d3725b42cb1e4d3	d__Bacteria	Proteobacteria	Alphaproteobacteria	MDM	MDM	MDM	MDM
8c625de35886080f8f4837504d0ecb1f	d__Bacteria	Bdellovibrionota	Bdellovibrionia	Bacteriovoracales	Bacteriovoracaceae	Peredibacter	MDM
a184866bc9933be3eb37e763de052dec	d__Bacteria	Proteobacteria	Alphaproteobacteria	MDM	MDM	MDM	MDM
0ff00061e242f5be27383827a7ccb1af	d__Bacteria	Proteobacteria	Alphaproteobacteria	Caulobacterales	Hyphomonadaceae	MDM	MDM
1a76d8b34244eceea32ba2afe9690267	d__Bacteria	Proteobacteria	Alphaproteobacteria	Rhodobacterales	Rhodobacteraceae	MDM	MDM
791a3849496d446bd8cb285b2dc7a544	d__Bacteria	Cyanobacteria	Cyanobacteriia	Cyanobacteriales	Xenococcaceae	MDM	MDM
96c865ff6600a42c0fc272c8e6dbbc6b	d__Bacteria	Proteobacteria	Alphaproteobacteria	Rhodobacterales	Rhodobacteraceae	MDM	MDM
09ab2b7644b328b46437ad8976b42325	d__Bacteria	Bacteroidota	Bacteroidia	Flavobacteriales	Flavobacteriaceae	Muricauda	MDM
8e1dc76547e32919689981b4184bf7a9	d__Bacteria	Proteobacteria	Gammaproteobacteria	Chromatiales	Chromatiaceae	MDM	MDM
1ac42fa7031fd3aa12d36ffebe7b85e7	d__Archaea	Thermoplasmatota	Thermoplasmata	MDM	MDM	MDM	MDM
df5668a075d38159c1416539a5e33b08	d__Bacteria	Proteobacteria	Alphaproteobacteria	Rhodobacterales	Rhodobacteraceae	MDM	MDM
2ae2706c7392913cbce32c022178e5bd	d__Bacteria	Proteobacteria	Alphaproteobacteria	MDM	MDM	MDM	MDM
aa0c4a534cea6d6da6353aadf7b4afff	d__Bacteria	Cyanobacteria	Cyanobacteriia	MDM	MDM	MDM	MDM
cbf4bc52f1f3cf574c69461be5f4c492	d__Bacteria	Proteobacteria	Alphaproteobacteria	MDM	MDM	MDM	MDM
67bdb78cfa4678dd309badc950480459	d__Bacteria	Proteobacteria	Alphaproteobacteria	Rhodobacterales	Rhodobacteraceae	MDM	MDM
06ad8f2181b5414225e3a08b56e6bfbc	d__Eukaryota	MDM	MDM	MDM	MDM	MDM	MDM
b2da4b64135db48019484cb6ae338158	d__Bacteria	Proteobacteria	Alphaproteobacteria	MDM	MDM	MDM	MDM
c3b9a65053134890e8182bec56e67a1b	d__Bacteria	Proteobacteria	Alphaproteobacteria	MDM	MDM	MDM	MDM
4460dbeb8a1f8a06a28853b0a5ba1008	d__Bacteria	Proteobacteria	Alphaproteobacteria	Rhodobacterales	Rhodobacteraceae	MDM	MDM
95cf60bd8a16b021906b018e3ad74da5	d__Bacteria	Bacteroidota	Bacteroidia	Flavobacteriales	Flavobacteriaceae	MDM	MDM
71bfe642a35e88818a47c49367b6f226	d__Bacteria	Cyanobacteria	Cyanobacteriia	MDM	MDM	MDM	MDM
743c563516e4655ed2645da5621f29ab	d__Bacteria	Cyanobacteria	Cyanobacteriia	Cyanobacteriales	MDM	MDM	MDM
6c47b6080151b96db9533fe13085defc	d__Bacteria	Myxococcota	Myxococcia	Myxococcales	Myxococcaceae	P3OB-42	MDM
846c572eb2146aba090c2abfec5cf157	d__Bacteria	Proteobacteria	Alphaproteobacteria	MDM	MDM	MDM	MDM
730cd0598c234833720ffbe3ea2b83e9	d__Bacteria	Proteobacteria	Alphaproteobacteria	Micavibrionales	Micavibrionaceae	MDM	MDM
be6873c2a7cd37793e25cfe53e7b3442	d__Bacteria	Proteobacteria	Alphaproteobacteria	MDM	MDM	MDM	MDM
3335a8274e7643775d02e53222ca69ad	d__Bacteria	Bacteroidota	Bacteroidia	Chitinophagales	Saprospiraceae	MDM	MDM
bb3ebd0cae9039f1197a8dcdcb8db91b	d__Bacteria	Proteobacteria	Alphaproteobacteria	MDM	MDM	MDM	MDM
df6a5078e431e753070aa164dd36be29	d__Bacteria	Proteobacteria	Alphaproteobacteria	MDM	MDM	MDM	MDM
9a92798faeceaefb49d2f5378b522d0b	d__Bacteria	Cyanobacteria	Cyanobacteriia	MDM	MDM	MDM	MDM
00252c6cda2bb299a4aad05390af805d	d__Bacteria	Bacteroidota	Bacteroidia	Cytophagales	Cyclobacteriaceae	Ekhidna	MDM
45a9b8e62775e73d46b6ea20d80d0bec	d__Bacteria	Proteobacteria	Alphaproteobacteria	Rhizobiales	MDM	MDM	MDM
b208329c4ec3d7cb9328dcc7f62b23f2	d__Bacteria	Proteobacteria	Alphaproteobacteria	Caulobacterales	Parvularculaceae	MDM	MDM
86d881fb042c2ab828298dce623d1001	d__Bacteria	Cyanobacteria	Cyanobacteriia	Chloroplast	Chloroplast	Chloroplast	MDM
ab10905cedcfa930f6866864d0f894cf	d__Bacteria	Proteobacteria	Gammaproteobacteria	MDM	MDM	MDM	MDM
796ec2fa41c9190a4dcf793d228b4505	d__Bacteria	Desulfobacterota	Desulfobacteria	Desulfobacterales	Desulfosarcinaceae	MDM	MDM
e839135a99192aa91df7223b75d65a6f	d__Bacteria	Myxococcota	Polyangia	Nannocystales	Nannocystaceae	MDM	MDM
d6b5fd8832c678130fc2536e58618290	d__Bacteria	Bacteroidota	Bacteroidia	Cytophagales	Flammeovirgaceae	Rapidithrix	MDM
1702ab70cd9557401305b67e5e6b45a3	d__Bacteria	Cyanobacteria	Cyanobacteriia	Chloroplast	Chloroplast	Chloroplast	Chromerida_sp.
d1704b85615dbceb9ec89ffd61828b00	d__Bacteria	Proteobacteria	Alphaproteobacteria	MDM	MDM	MDM	MDM
3e89a2f227f11a968ecb73c652ba7cbb	MDM	MDM	MDM	MDM	MDM	MDM	MDM
e2c645ed4597717f1ce5a1069e979a19	d__Bacteria	Proteobacteria	Alphaproteobacteria	Rhodobacterales	Rhodobacteraceae	MDM	MDM
8ce8ac3e29d69b9f9ab98f6735f74a15	d__Bacteria	Cyanobacteria	Cyanobacteriia	Chloroplast	Chloroplast	Chloroplast	MDM
b756019a16413da12506540303c11391	d__Bacteria	Proteobacteria	Alphaproteobacteria	Thalassobaculales	MDM	MDM	MDM
1f365164da0e3a44b47728bc26a6c5fc	d__Bacteria	Proteobacteria	MDM	MDM	MDM	MDM	MDM
0eeaedd867ef3048930445bd5dc71dc8	d__Bacteria	Bacteroidota	Bacteroidia	MDM	MDM	MDM	MDM
c40c143e368c4d42915f99542545153b	d__Bacteria	Myxococcota	Polyangia	Polyangiales	Sandaracinaceae	Sandaracinus	MDM
28f67559f0a160910bc7b120c64e3968	d__Bacteria	Myxococcota	Polyangia	Nannocystales	Nannocystaceae	MDM	MDM
86b0d48235a3b043239487760ac842f9	d__Bacteria	Proteobacteria	Alphaproteobacteria	MDM	MDM	MDM	MDM
a77421958aabcec441ca9abf4c9a1adc	d__Bacteria	Chloroflexi	Anaerolineae	SBR1031	SBR1031	SBR1031	MDM
d2521d3309b2fca2908748d224aa041a	MDM	MDM	MDM	MDM	MDM	MDM	MDM
ccc433327afc868688873e505b5346cc	d__Bacteria	Desulfobacterota	Desulfobacteria	Desulfobacterales	Desulfosarcinaceae	MDM	MDM
7f7c892e98de306d7e294c188f39f230	d__Bacteria	Proteobacteria	Alphaproteobacteria	Rhodobacterales	Rhodobacteraceae	MDM	MDM
369980ae6e213782bb6f744d27e65f0b	d__Bacteria	Proteobacteria	Alphaproteobacteria	Rhodobacterales	Rhodobacteraceae	MDM	MDM
1a4ef957833051a69ea7edf74510fdb0	d__Bacteria	Proteobacteria	Alphaproteobacteria	Micavibrionales	Micavibrionaceae	MDM	MDM
9fed26f13194aa8294c8281f589519eb	d__Bacteria	Proteobacteria	Alphaproteobacteria	MDM	MDM	MDM	MDM
36f8f1f25c0a4ea319b044e16cf26d2f	d__Bacteria	Proteobacteria	Alphaproteobacteria	Rhodobacterales	Rhodobacteraceae	MDM	MDM
a5a6593d9c7fe40fb7edc034137da36f	d__Bacteria	Cyanobacteria	Cyanobacteriia	MDM	MDM	MDM	MDM
d21baa1358b4a15222a5b0f2be4fc272	d__Bacteria	Bacteroidota	Bacteroidia	Cytophagales	Cyclobacteriaceae	Ekhidna	MDM
d82f4adb1db0804167a65ec192e14dbc	d__Bacteria	Proteobacteria	Alphaproteobacteria	MDM	MDM	MDM	MDM
ade5a78bb255a340390e69a564d5cbd8	d__Bacteria	Proteobacteria	Alphaproteobacteria	MDM	MDM	MDM	MDM
7fe6407e393f76f1536edf9e16edc622	d__Bacteria	Proteobacteria	Gammaproteobacteria	MDM	MDM	MDM	MDM
b9151ad32e61666652a77cfac5f5901a	d__Archaea	Crenarchaeota	Nitrososphaeria	Nitrosopumilales	Nitrosopumilaceae	MDM	MDM
15dd1f53491367c4dcad6085a3470a2c	d__Bacteria	Proteobacteria	Alphaproteobacteria	MDM	MDM	MDM	MDM
38b8fa7bf58557b347bbddac0572ccde	d__Bacteria	Proteobacteria	Alphaproteobacteria	MDM	MDM	MDM	MDM
635b0871aea4dd50730764ab294dcc73	d__Bacteria	Proteobacteria	Alphaproteobacteria	Kiloniellales	Kiloniellaceae	MDM	MDM
e6cfa21202d8577815f308d2cea04853	d__Bacteria	Cyanobacteria	Cyanobacteriia	Chloroplast	Chloroplast	Chloroplast	MDM
c590216a0e71016d1e0b6f940a5a30af	d__Bacteria	Proteobacteria	Alphaproteobacteria	MDM	MDM	MDM	MDM
4c5fae2ec6e7a760f199a6ed3d4bfb40	d__Bacteria	Bacteroidota	Bacteroidia	Flavobacteriales	Flavobacteriaceae	MDM	MDM
cc742320e6028625350c2cb7bff8e010	d__Bacteria	Proteobacteria	Alphaproteobacteria	Rhizobiales	Rhizobiales_Incertae_Sedis	Bauldia	MDM
c71c0e39b117f131353e1975e6b29bfd	d__Bacteria	Proteobacteria	Gammaproteobacteria	Steroidobacterales	Woeseiaceae	Woeseia	MDM
d9d5301f5617ff8713ed5acf87ceb4d2	d__Bacteria	Proteobacteria	Alphaproteobacteria	MDM	MDM	MDM	Inanidrilus_exumae
c2769a6b10361cabef93dc64974fea32	d__Bacteria	Chloroflexi	Anaerolineae	SBR1031	A4b	A4b	MDM
bfcb041364ef7d67c874d66a84019a8c	d__Bacteria	Bacteroidota	Bacteroidia	Cytophagales	Cyclobacteriaceae	MDM	MDM
01d78833121636e6cc5aa969f14982ac	d__Bacteria	Proteobacteria	Alphaproteobacteria	MDM	MDM	MDM	MDM
a7cbbbee81d570f494fd915cd0b45396	d__Bacteria	Proteobacteria	Alphaproteobacteria	Rhodobacterales	Rhodobacteraceae	MDM	MDM
13d4f1511baac1ee51ad9315de79e12e	d__Bacteria	Proteobacteria	Alphaproteobacteria	Rhodobacterales	Rhodobacteraceae	MDM	MDM
8b5c399c9972607217a414f52bef5cc1	d__Bacteria	Proteobacteria	Gammaproteobacteria	Tenderiales	Tenderiaceae	MDM	MDM
5431c8e9bb484acc36b2f3128a2a2020	d__Bacteria	Proteobacteria	Alphaproteobacteria	Rhodobacterales	Rhodobacteraceae	MDM	MDM
28a0c8b170002f2530aa4f676d20cae2	d__Bacteria	Proteobacteria	Alphaproteobacteria	Rhodobacterales	Rhodobacteraceae	MDM	MDM
376bef7e4f6791c01ac71accdfd9914d	d__Bacteria	Bdellovibrionota	Bdellovibrionia	Bdellovibrionales	Bdellovibrionaceae	OM27_clade	MDM
96a07d64df81e1490a728c9d2710869a	d__Bacteria	MDM	MDM	MDM	MDM	MDM	MDM
9bf8cb4ab50a7ca2ce83e5dfd51cd85a	d__Bacteria	Proteobacteria	Alphaproteobacteria	Rhodobacterales	Rhodobacteraceae	MDM	MDM
2b91940db2f36deb0486a430f28e12a8	d__Bacteria	Cyanobacteria	Cyanobacteriia	Cyanobacteriales	Xenococcaceae	Pleurocapsa_PCC-7319	MDM
e8958f5814653bde94d8336767f12862	d__Bacteria	Proteobacteria	Alphaproteobacteria	Rhizobiales	Rhizobiaceae	MDM	MDM
7c3cfd1658a23e10ffc40ebd54ff803c	MDM	MDM	MDM	MDM	MDM	MDM	MDM
d613b467f953d6dd8adfd65036d732e8	d__Bacteria	Chloroflexi	Anaerolineae	SBR1031	A4b	A4b	MDM
de7eec691d77937d34efe8d9e5680f4a	d__Bacteria	Proteobacteria	Alphaproteobacteria	MDM	MDM	MDM	MDM
4d650cbb3f5fe5bf08cae93eee702d8a	d__Bacteria	Bacteroidota	Bacteroidia	Cytophagales	Cyclobacteriaceae	Ekhidna	MDM
777c3bc84e0707e71edc607ae744a49c	d__Bacteria	Proteobacteria	Alphaproteobacteria	Caulobacterales	Parvularculaceae	Parvularcula	MDM
6d6e8aa71adb569e9cf09df03c2713b0	d__Bacteria	Proteobacteria	Alphaproteobacteria	Rhodobacterales	Rhodobacteraceae	Limibaculum	MDM
e686f735d4d36e00acd573475c68053b	d__Bacteria	Proteobacteria	Alphaproteobacteria	Rhodobacterales	Rhodobacteraceae	MDM	MDM
915c253a277cc8df4d1865e9fd6dc0a7	d__Bacteria	Desulfobacterota	Desulfovibrionia	Desulfovibrionales	Desulfovibrionaceae	Desulfovibrio	MDM
c3f100e7449867a5cf6415a8fa04aa39	d__Bacteria	Proteobacteria	Alphaproteobacteria	MDM	MDM	MDM	MDM
f9dde4f01e9cf95903ef73ee81250cc5	d__Archaea	Crenarchaeota	Nitrososphaeria	Nitrosopumilales	Nitrosopumilaceae	MDM	MDM
255103390db88a4a4d9e2e79bd302dd0	d__Bacteria	Cyanobacteria	Cyanobacteriia	MDM	MDM	MDM	MDM
62e30293e8dd027d8e80b86cbeb2899c	d__Bacteria	Proteobacteria	Alphaproteobacteria	Rhodobacterales	Rhodobacteraceae	MDM	MDM
96ef4a18c2f60581741aee074ea093f7	d__Bacteria	Cyanobacteria	Cyanobacteriia	Chloroplast	Chloroplast	Chloroplast	MDM
d0327f1d79f5a08883a004a389bbccfb	d__Bacteria	Chloroflexi	Chloroflexia	Chloroflexales	Chloroflexaceae	MDM	MDM
f8f99a4f88e4550b17a7cf383ced01e5	d__Bacteria	Cyanobacteria	Cyanobacteriia	Chloroplast	Chloroplast	Chloroplast	MDM
98ae7d481a17c647acb88a2da94145cb	d__Bacteria	Proteobacteria	Alphaproteobacteria	Rhodobacterales	Rhodobacteraceae	MDM	MDM
d8aa2ea9987149e1c1eb779774c01aba	d__Bacteria	Proteobacteria	Alphaproteobacteria	Rhizobiales	Hyphomicrobiaceae	Filomicrobium	MDM
d42e3e0cb4ce17997ca2e82384e1bf30	d__Bacteria	Proteobacteria	Alphaproteobacteria	Caulobacterales	Parvularculaceae	Hyphococcus	MDM
d8e6a09655cc0934eeefac3bb336ac8b	d__Bacteria	Cyanobacteria	Cyanobacteriia	Cyanobacteriales	Xenococcaceae	MDM	MDM
21154274bddbe42f6caabc3ead6958a9	d__Bacteria	Proteobacteria	Gammaproteobacteria	MDM	MDM	MDM	MDM
19ebc6e39a030ada5c307932e10892e5	d__Archaea	Crenarchaeota	Nitrososphaeria	Nitrosopumilales	Nitrosopumilaceae	MDM	MDM
923baaa81b36f00054758c7fb0775050	d__Bacteria	Cyanobacteria	Cyanobacteriia	MDM	MDM	MDM	MDM
547b473b4aa1f78149a85b9fec43a1d2	d__Bacteria	Proteobacteria	Alphaproteobacteria	Rhodobacterales	Rhodobacteraceae	MDM	MDM
6184b66a86b71ac1ec6842e08761f90c	d__Bacteria	Bacteroidota	Bacteroidia	Flavobacteriales	Flavobacteriaceae	MDM	MDM
a88352f7277c978ce4b00051cc9d5fe4	d__Bacteria	Proteobacteria	Alphaproteobacteria	MDM	MDM	MDM	MDM
0551e735c85968d2f09d09be50cdfa47	d__Bacteria	Bacteroidota	Bacteroidia	MDM	MDM	MDM	MDM
8869e36338a7eca2fe580b76e55149a8	d__Bacteria	MDM	MDM	MDM	MDM	MDM	MDM
b743bbf5e67c27d15750a2c3e4fe829f	d__Bacteria	Proteobacteria	Alphaproteobacteria	Rhodobacterales	Rhodobacteraceae	MDM	MDM
8af998bf014b4d0b7ba51837aaa72438	d__Bacteria	Proteobacteria	Alphaproteobacteria	Rhodobacterales	Rhodobacteraceae	MDM	MDM
1cc83f8715fca40c2c49f46c06a423d6	MDM	MDM	MDM	MDM	MDM	MDM	MDM
19a65454d8326d25420971f0f2b5bb83	d__Bacteria	Proteobacteria	Alphaproteobacteria	Rhodobacterales	Rhodobacteraceae	MDM	MDM
a074947358dee39cdb9ed19a0cd669b3	d__Bacteria	Proteobacteria	Alphaproteobacteria	Rhodobacterales	Rhodobacteraceae	MDM	MDM
d1b26610c2fba5e05b7563068bf8faf7	d__Bacteria	Cyanobacteria	Cyanobacteriia	Cyanobacteriales	Xenococcaceae	MDM	MDM
e2d9413a63c6c9c9ec1e584477f91d6e	d__Bacteria	Cyanobacteria	Cyanobacteriia	Chloroplast	Chloroplast	Chloroplast	MDM
e3ae1916b7fd2f00949914966299074e	d__Bacteria	Myxococcota	Myxococcia	Myxococcales	Myxococcaceae	P3OB-42	MDM
2a125dd72bc0091adc2af822654a1ca9	d__Bacteria	Chloroflexi	Anaerolineae	SBR1031	SBR1031	SBR1031	MDM
3228513902423c1a8fa1ffe565dc01c0	d__Bacteria	Cyanobacteria	Cyanobacteriia	Cyanobacteriales	Xenococcaceae	MDM	MDM
6b5af200ce2a6253b912835c41ab8ece	d__Bacteria	Proteobacteria	Alphaproteobacteria	Rhizobiales	Stappiaceae	Labrenzia	MDM
158e53067cba459a8776afaaf4cf3110	d__Bacteria	Proteobacteria	Alphaproteobacteria	MDM	MDM	MDM	MDM
f5d7c93b9d0cf9ad87a8d8d4e53c65dc	d__Bacteria	Proteobacteria	Alphaproteobacteria	MDM	MDM	MDM	MDM
bbd60109900c260ecb7fb4e4cb96302f	d__Bacteria	Proteobacteria	Alphaproteobacteria	Rhodobacterales	Rhodobacteraceae	MDM	MDM
66c3df81eb86d065e57d2897710c07b2	d__Bacteria	Planctomycetota	Phycisphaerae	Phycisphaerales	Phycisphaeraceae	SM1A02	MDM
1b15d94ebed3d5bd0cb0479aff3a3fae	d__Bacteria	Cyanobacteria	Cyanobacteriia	Cyanobacteriales	Xenococcaceae	MDM	MDM
0f6f9b662fdbf7a3102b1e2b48e87c90	d__Bacteria	Bacteroidota	Bacteroidia	Flavobacteriales	MDM	MDM	MDM
0b1cdb66512f3fc0bc4d7f35b23fc383	d__Bacteria	Proteobacteria	Alphaproteobacteria	Rhodobacterales	Rhodobacteraceae	MDM	MDM
922b2b7bbe8d5bf022ae44c8209b6379	d__Bacteria	Proteobacteria	Alphaproteobacteria	MDM	MDM	MDM	MDM
0eaa353d86bd2de27afa91567bdeefe1	d__Bacteria	Proteobacteria	Alphaproteobacteria	MDM	MDM	MDM	MDM
5d767c103369dc8d08e5ab9cfce74211	d__Bacteria	Cyanobacteria	Cyanobacteriia	Cyanobacteriales	Xenococcaceae	MDM	MDM
b1980367dbad2253df27c7f692b32f77	d__Bacteria	Cyanobacteria	Cyanobacteriia	MDM	MDM	MDM	MDM
b47db18a91e80d7488f36ecd47c8181c	d__Bacteria	Cyanobacteria	Cyanobacteriia	Chloroplast	Chloroplast	Chloroplast	MDM
82bdb6257597da7bb243f90a813a6f83	d__Bacteria	Proteobacteria	Alphaproteobacteria	MDM	MDM	MDM	MDM
7c734b422d9bdd7044df9fdca468739f	d__Bacteria	Proteobacteria	Alphaproteobacteria	Rhodobacterales	Rhodobacteraceae	MDM	MDM
e91c8682e8fc36693a29d41887004d84	d__Bacteria	Chloroflexi	Anaerolineae	Ardenticatenales	MDM	MDM	MDM
72753346be70340a0463a136b84f9f76	d__Bacteria	Cyanobacteria	Cyanobacteriia	Cyanobacteriales	MDM	MDM	MDM
e2a5ecf09825b6a4c1549463c7fa837e	d__Bacteria	Bacteroidota	Bacteroidia	Chitinophagales	MDM	MDM	MDM
ef3a91057b95ec350a490e4337d2f100	d__Bacteria	Proteobacteria	Alphaproteobacteria	MDM	MDM	MDM	MDM
7043f67f597be4b9117cbf72380feb01	d__Bacteria	Proteobacteria	Alphaproteobacteria	Rhodobacterales	Rhodobacteraceae	MDM	MDM
340b180cc8ba9501e8bc1bb3f67299be	d__Bacteria	Proteobacteria	Alphaproteobacteria	MDM	MDM	MDM	MDM
565a21a72805360e9aa6edeada40e3e6	d__Bacteria	Bacteroidota	Bacteroidia	Flavobacteriales	Flavobacteriaceae	MDM	MDM
e67792980705d78474d7d5d061295a37	d__Bacteria	Proteobacteria	Alphaproteobacteria	MDM	MDM	MDM	MDM
89f22f714df1205f87575ed4d19ef8da	d__Bacteria	Proteobacteria	Alphaproteobacteria	MDM	MDM	MDM	MDM
02b1bae7bece272a2c35b12199eced14	d__Bacteria	Chloroflexi	Anaerolineae	SBR1031	SBR1031	SBR1031	MDM
6121196f91e699a2475cb1a22d4323de	d__Bacteria	Proteobacteria	Alphaproteobacteria	Rhodobacterales	Rhodobacteraceae	Limibaculum	MDM
bdce311eca6ac1d31ecb10d4079e5b8b	d__Bacteria	Proteobacteria	Alphaproteobacteria	MDM	MDM	MDM	MDM
1344b266d6108efe9f9725872ffcfa45	d__Bacteria	Cyanobacteria	Cyanobacteriia	Cyanobacteriales	MDM	MDM	MDM
3b47d91732509763b9036984adc48685	d__Bacteria	Proteobacteria	Alphaproteobacteria	Rhodobacterales	Rhodobacteraceae	MDM	MDM
0bc063b579d16cc32b97ec54a68c3ae4	d__Bacteria	Proteobacteria	Alphaproteobacteria	Rhizobiales	MDM	MDM	MDM
1ff167dd9f46f051fe906722bf2a0cf8	d__Bacteria	MDM	MDM	MDM	MDM	MDM	MDM
af404a3af815fec5ad2dd754fc602951	d__Bacteria	Proteobacteria	Alphaproteobacteria	MDM	MDM	MDM	MDM
0fa48290759b9c2a4c8ce79d0c4b252c	d__Bacteria	NB1-j	NB1-j	NB1-j	NB1-j	NB1-j	MDM
fb8073ea000fde8ad33feea4f4511c50	d__Bacteria	Proteobacteria	Gammaproteobacteria	MDM	MDM	MDM	MDM
92ac502ef89cb8c091a2d5f7071db98f	d__Bacteria	Proteobacteria	Alphaproteobacteria	MDM	MDM	MDM	MDM
1cc968c2a9fab3126cf7a63c3dcd3150	d__Bacteria	Proteobacteria	Alphaproteobacteria	Micavibrionales	Micavibrionaceae	MDM	MDM
f0bc61fb4e989371f613978b0ee1e444	d__Bacteria	Proteobacteria	Gammaproteobacteria	Tenderiales	Tenderiaceae	MDM	MDM
4b55a408d5ec3df0639707d25fdfaf63	d__Bacteria	Proteobacteria	Alphaproteobacteria	MDM	MDM	MDM	MDM
290d81213df38d360a44e8740eb3f4b8	d__Bacteria	Bacteroidota	Bacteroidia	Cytophagales	MDM	MDM	MDM
0787a368904b9195d0969c28125e1c42	d__Bacteria	Proteobacteria	Alphaproteobacteria	Rhizobiales	MDM	MDM	MDM
96c2e3efb50ac4c8a36c8b7ea26d8aff	d__Bacteria	Proteobacteria	Alphaproteobacteria	Rhizobiales	Stappiaceae	Labrenzia	MDM
c96d05d834cb7e91136d02e016b06a96	d__Bacteria	Proteobacteria	Alphaproteobacteria	Rhizobiales	Hyphomicrobiaceae	Filomicrobium	MDM
867bb908a5aad88feb6ff8b59012bcd6	d__Bacteria	Bacteroidota	Bacteroidia	Cytophagales	Cyclobacteriaceae	MDM	MDM
dc71ccd68b190fe75bf0f5f19fd1ca2b	d__Bacteria	Proteobacteria	Alphaproteobacteria	MDM	MDM	MDM	MDM
b37b71a13c4ea3284c58689f70d01eb6	d__Bacteria	Cyanobacteria	Cyanobacteriia	Cyanobacteriales	Cyanobacteriaceae	MDM	MDM
b6264ed50f5f9fbb02d637668d334ba5	d__Bacteria	Chloroflexi	Anaerolineae	SBR1031	A4b	A4b	MDM
e80343c5e7e898e113e41d7dbd93f2af	d__Bacteria	Bacteroidota	Bacteroidia	Chitinophagales	Saprospiraceae	MDM	MDM
962dcd1fab113ae73d8c5c8115985eb4	d__Bacteria	Proteobacteria	Alphaproteobacteria	Micavibrionales	MDM	MDM	MDM
b61ed4052f0fb80b1c5fbf34a8da3469	d__Bacteria	Proteobacteria	Alphaproteobacteria	Rhodobacterales	Rhodobacteraceae	MDM	MDM
172776944bc29ba6c6384d1b36eff655	d__Bacteria	Chloroflexi	Anaerolineae	SBR1031	MDM	MDM	MDM
bd82e0269c7e99ef3288bc607aa24396	d__Bacteria	Chloroflexi	Anaerolineae	SBR1031	A4b	A4b	MDM
9839c5659d3521e148295c0bea5ac21c	d__Bacteria	Cyanobacteria	Cyanobacteriia	Chloroplast	Chloroplast	Chloroplast	MDM
10e537d15e28d75928034d4bd3f081ed	d__Bacteria	Proteobacteria	Alphaproteobacteria	MDM	MDM	MDM	MDM
76fcdcc847df4bdac56aadc6a19f2de6	d__Bacteria	Proteobacteria	Alphaproteobacteria	MDM	MDM	MDM	MDM
bc98c06634dee2c12d87eb6c1775a0f8	d__Bacteria	Cyanobacteria	Cyanobacteriia	Eurycoccales	MDM	MDM	MDM
bee609b8a09e6860d67e8c8c77551355	d__Bacteria	Proteobacteria	Alphaproteobacteria	MDM	MDM	MDM	MDM
32225a41e6abfd94dfd848d025605c08	d__Bacteria	Proteobacteria	Gammaproteobacteria	Tenderiales	Tenderiaceae	MDM	MDM
d30ba475609bd5fcc0801aee4dcfcfea	d__Bacteria	Proteobacteria	Alphaproteobacteria	Rhodospirillales	Terasakiellaceae	MDM	MDM
a76dce73bed275ce673093c8b3067fae	d__Bacteria	Proteobacteria	Alphaproteobacteria	MDM	MDM	MDM	MDM
334621bb205d88c021875daa7b9c956f	d__Bacteria	Myxococcota	Myxococcia	Myxococcales	Myxococcaceae	P3OB-42	MDM
3074977dc031d42ed84f8462277ddc47	d__Bacteria	Proteobacteria	Alphaproteobacteria	MDM	MDM	MDM	MDM
c6e40376cf89fcab11f4ea86b862563a	d__Bacteria	Proteobacteria	Alphaproteobacteria	MDM	MDM	MDM	MDM
c96cac43e8db1c463b86cbb89683f22c	d__Bacteria	Cyanobacteria	Cyanobacteriia	Chloroplast	Chloroplast	Chloroplast	MDM
5493c68b4a636c442246e72b1a06c14b	d__Bacteria	Proteobacteria	Alphaproteobacteria	Micavibrionales	Micavibrionaceae	MDM	MDM
fe5f92b71213f7144cec1643f8b2179b	d__Bacteria	Proteobacteria	Alphaproteobacteria	Rhodobacterales	Rhodobacteraceae	MDM	MDM
42acae59c356cdd3d0dd4655f7b9b2ee	d__Bacteria	Proteobacteria	Gammaproteobacteria	MDM	MDM	MDM	MDM
6658de6ed0a6e033ff1e373e562c8db8	d__Bacteria	Bacteroidota	Bacteroidia	Chitinophagales	Saprospiraceae	MDM	MDM
c607dc5a87bedbf6b9fecb13fa7a1482	d__Bacteria	Proteobacteria	Alphaproteobacteria	Kiloniellales	Kiloniellaceae	MDM	MDM
9d76717598983cd638145a861f4ab90c	d__Bacteria	Proteobacteria	Alphaproteobacteria	Rhodospirillales	Terasakiellaceae	Terasakiella	MDM
ad1002cf0e07a92e22f69eecaa3ca50a	d__Bacteria	Proteobacteria	Alphaproteobacteria	MDM	MDM	MDM	MDM
212b72004d0c5f8160674926fd53480a	d__Bacteria	Cyanobacteria	Cyanobacteriia	Cyanobacteriales	Xenococcaceae	Pleurocapsa_PCC-7319	MDM
cc1b5b359525a05f28f65dd301434844	d__Bacteria	Proteobacteria	Alphaproteobacteria	Caulobacterales	Parvularculaceae	Parvularcula	MDM
7619c6376ea5df5ab935ea3b942990bf	d__Bacteria	Proteobacteria	Gammaproteobacteria	MDM	MDM	MDM	MDM
edbec4649d44003f44e4d5ddff2a408b	d__Bacteria	Proteobacteria	Alphaproteobacteria	MDM	MDM	MDM	MDM
e6625f0f8763822015bd7467e17ff33a	d__Bacteria	Proteobacteria	Alphaproteobacteria	Rhodobacterales	Rhodobacteraceae	Limibaculum	MDM
e633512f8d4274ec535a030f063a6e2e	d__Bacteria	Chloroflexi	Anaerolineae	SBR1031	A4b	A4b	MDM
5e7b89372f2f074b2c87170b1086db6d	d__Bacteria	Proteobacteria	Alphaproteobacteria	Caulobacterales	Parvularculaceae	Parvularcula	Parvularcula_sp.
036f58a3b468c8cf4b0c83e73990ea50	d__Bacteria	Chloroflexi	Anaerolineae	SBR1031	A4b	A4b	MDM
42fff3ce72c3343ac56230a9e2d74f11	d__Bacteria	Proteobacteria	Alphaproteobacteria	Rhodobacterales	Rhodobacteraceae	MDM	MDM
d6e25bfb52afe8dd2801e5c5a720169f	d__Bacteria	Myxococcota	Polyangia	Nannocystales	Nannocystaceae	MDM	MDM
083d18e990685b570a834c345f2282fb	d__Bacteria	Proteobacteria	Alphaproteobacteria	MDM	MDM	MDM	MDM
774552c4a16669deaf15243d58e383dc	d__Bacteria	Proteobacteria	Alphaproteobacteria	MDM	MDM	MDM	MDM
0b405086db486a30b8b0ea2f2aa85197	d__Bacteria	Cyanobacteria	Cyanobacteriia	Cyanobacteriales	MDM	MDM	MDM
d9df2c5251ba20d7870fc0ab59783a4a	d__Bacteria	Proteobacteria	Alphaproteobacteria	Micavibrionales	Micavibrionaceae	MDM	MDM
bd3db6f474fa6c16656d1935551aa872	d__Bacteria	Proteobacteria	Alphaproteobacteria	Rhodobacterales	Rhodobacteraceae	MDM	MDM
2754997562a833585e0514d602ef34cb	d__Bacteria	Desulfobacterota	Desulfobacteria	Desulfobacterales	Desulfosarcinaceae	MDM	MDM
21d82aa675fef596f0e7ea0390a8ee0c	d__Bacteria	Proteobacteria	Alphaproteobacteria	MDM	MDM	MDM	MDM
b380f3e18c3d5251270e1461bc80d23d	d__Bacteria	Cyanobacteria	Cyanobacteriia	MDM	MDM	MDM	MDM
d8db439205702cb352a48205e8cefad4	d__Bacteria	Cyanobacteria	Cyanobacteriia	Chloroplast	Chloroplast	Chloroplast	MDM
3de40aad3a5cae1e2130b69e5effa9b0	d__Bacteria	Chloroflexi	Chloroflexia	Chloroflexales	Chloroflexaceae	MDM	MDM
a3d95bee64b79ac8cbe8a430dd1ac1c2	d__Bacteria	Proteobacteria	Alphaproteobacteria	MDM	MDM	MDM	MDM
faae056fbdf6fa14c43c8a546041d086	d__Bacteria	Proteobacteria	Alphaproteobacteria	Caulobacterales	Parvularculaceae	Parvularcula	MDM
6cb96042b28dee6190db5e0d8b20e8c6	d__Bacteria	Chloroflexi	Anaerolineae	SBR1031	A4b	A4b	MDM
2671402403ad974c44726e590e44b3e0	d__Bacteria	Proteobacteria	Alphaproteobacteria	MDM	MDM	MDM	MDM
2d14b53b4f8451e39ef25040feb73896	d__Bacteria	Proteobacteria	Gammaproteobacteria	Steroidobacterales	Woeseiaceae	Woeseia	MDM
6d090af04b898de403ed7737b4626840	d__Bacteria	Proteobacteria	Alphaproteobacteria	MDM	MDM	MDM	MDM
df7a6fe576684047094968e2e2a90701	d__Bacteria	Proteobacteria	Gammaproteobacteria	Steroidobacterales	Woeseiaceae	Woeseia	MDM
67762f84577ab7cec89d604409c67cfe	d__Bacteria	Proteobacteria	Alphaproteobacteria	MDM	MDM	MDM	MDM
c4553ae8ad9ad781ea135b094d39ea8a	d__Bacteria	Proteobacteria	Alphaproteobacteria	Rhodobacterales	Rhodobacteraceae	Limibaculum	Pseudoruegeria_aestuarii
dd0625d3db32f75ba0b868b6940acaa6	d__Bacteria	Proteobacteria	Alphaproteobacteria	Caulobacterales	Hyphomonadaceae	Hirschia	MDM
0836780e79518de293d507ce618cbd14	d__Bacteria	Proteobacteria	Alphaproteobacteria	MDM	MDM	MDM	MDM
fb96704884db9d0180733678bfc039ad	d__Bacteria	Cyanobacteria	Cyanobacteriia	Cyanobacteriales	Xenococcaceae	Pleurocapsa_PCC-7319	Chondrocystis_sp.
2f85c536542ea699257e1a8235b60d95	d__Bacteria	Cyanobacteria	Cyanobacteriia	Cyanobacteriales	MDM	MDM	MDM
6897888572493252d2028c005ee5a2c0	d__Bacteria	Proteobacteria	Alphaproteobacteria	MDM	MDM	MDM	MDM
6e9317c460504fb5ed06442b1f3a7851	d__Bacteria	Spirochaetota	Spirochaetia	Spirochaetales	Spirochaetaceae	Spirochaeta_2	MDM
49bc1af44053a4053d0b2bb7f708d64b	d__Bacteria	Chloroflexi	Anaerolineae	SBR1031	A4b	A4b	MDM
98aea1e50c99a172f7ba9fe942f588a4	d__Bacteria	NB1-j	NB1-j	NB1-j	NB1-j	NB1-j	MDM
8c6e3279d497e3ffa56aa2ab966b67e1	d__Bacteria	Proteobacteria	Alphaproteobacteria	MDM	MDM	MDM	MDM
e54e1be6f4d3993c89c993cd2b87537d	d__Bacteria	Proteobacteria	Alphaproteobacteria	Rhodobacterales	Rhodobacteraceae	MDM	MDM
9b311714d02d642a8e354790a0f204c2	d__Bacteria	Bacteroidota	Bacteroidia	Flavobacteriales	Flavobacteriaceae	MDM	MDM
02477dcb8bc92e17629520255bba0d18	d__Bacteria	Proteobacteria	Alphaproteobacteria	MDM	MDM	MDM	MDM
0aee0f40d0fb612989e0fa56c48b4661	d__Bacteria	Proteobacteria	Alphaproteobacteria	Kiloniellales	Kiloniellaceae	MDM	MDM
ff938733efded3676b40eecdb30f3fde	d__Bacteria	Proteobacteria	Alphaproteobacteria	MDM	MDM	MDM	MDM
0e310c77adb3ae0aff535306418d4105	d__Bacteria	Proteobacteria	Alphaproteobacteria	Rhodobacterales	Rhodobacteraceae	MDM	MDM
0f9268616b0e872bbc51a97294ba7116	d__Bacteria	Cyanobacteria	Cyanobacteriia	Chloroplast	Chloroplast	Chloroplast	MDM
89fceb35f6dcf8a3f0f7bac7bda9920a	d__Bacteria	Proteobacteria	Alphaproteobacteria	MDM	MDM	MDM	MDM
57bc3eb8bbe31b7e1089d11ac32606c4	d__Bacteria	Bacteroidota	Bacteroidia	Chitinophagales	Saprospiraceae	MDM	MDM
450eaae9eaa7f8182dcc9cea4387d373	d__Bacteria	Bacteroidota	Bacteroidia	Chitinophagales	Saprospiraceae	MDM	MDM
6a62110f8930e375032b4d2b74558ac9	d__Bacteria	Proteobacteria	Alphaproteobacteria	MDM	MDM	MDM	MDM
e4d2e6a170ce79237843adc933f6c84d	d__Bacteria	MDM	MDM	MDM	MDM	MDM	MDM
bc8b6358e1d945e985a4aed5a578f77e	d__Bacteria	MDM	MDM	MDM	MDM	MDM	MDM
237512b9619af0afe1b7cfa9092ce1d8	d__Bacteria	Proteobacteria	Alphaproteobacteria	Rhodobacterales	Rhodobacteraceae	MDM	MDM
db221a0d022d6ffbc573ab855e49de27	d__Bacteria	Chloroflexi	Anaerolineae	SBR1031	A4b	A4b	MDM
ba57fa5cb591a6fb9173768cbf13e4e7	d__Bacteria	Proteobacteria	Alphaproteobacteria	MDM	MDM	MDM	MDM
a2fb436f6a16635d7553a739a04e73ab	d__Bacteria	NB1-j	NB1-j	NB1-j	NB1-j	NB1-j	MDM
52dac82916031548b9623ab30bd2055e	d__Bacteria	Proteobacteria	Alphaproteobacteria	Micavibrionales	Micavibrionaceae	MDM	MDM
09cd2af63a02eb9e5e21840d47c6acaf	d__Bacteria	Proteobacteria	Alphaproteobacteria	MDM	MDM	MDM	MDM
ff4719d1b3b0809303cc65ce9900b1c5	d__Bacteria	Cyanobacteria	Cyanobacteriia	Cyanobacteriales	MDM	MDM	MDM
c09dd9f2661db1c761b6bbdf919255c6	d__Bacteria	Proteobacteria	Alphaproteobacteria	MDM	MDM	MDM	MDM
fa244feed426670fd95ec07d0cd2fc08	d__Bacteria	Proteobacteria	Gammaproteobacteria	MDM	MDM	MDM	MDM
2ef4c61fdcb210612684767b6961e127	d__Bacteria	Chloroflexi	Anaerolineae	SBR1031	A4b	A4b	MDM
3f917246956fbf7013ceee3e866ab45a	d__Bacteria	Bacteroidota	Bacteroidia	Cytophagales	Cyclobacteriaceae	MDM	MDM
b5e106a023d322e86e56839f3e2954ed	d__Bacteria	Bacteroidota	Bacteroidia	Flavobacteriales	Flavobacteriaceae	Muricauda	Ascidianibacter_aurantiacus
5c06a2723398f774fb73941e24fae5b2	d__Bacteria	MDM	MDM	MDM	MDM	MDM	MDM
1dcf5d4d1c3786992f97eaba3c206dab	d__Bacteria	Proteobacteria	Alphaproteobacteria	MDM	MDM	MDM	MDM
e44bb6704dca100821f5e0b67ea60eb7	d__Bacteria	Proteobacteria	Alphaproteobacteria	MDM	MDM	MDM	MDM
234f3d30efd551a0021c0bc0a8759350	d__Bacteria	Chloroflexi	Anaerolineae	SBR1031	A4b	A4b	MDM
3c3adb7a4b4214f0196c5fe9f7943bc7	d__Bacteria	Bacteroidota	Bacteroidia	Chitinophagales	MDM	MDM	MDM
fcac0ad19a02ee48e45f440a1d114922	d__Bacteria	Spirochaetota	Spirochaetia	Spirochaetales	Spirochaetaceae	MDM	MDM
7cf0df8c86b74ba2dce735b2a5e81ae9	d__Bacteria	Bacteroidota	Bacteroidia	MDM	MDM	MDM	MDM
623343409e4fc5c36b3b269bb060de04	d__Bacteria	Desulfobacterota	Desulfovibrionia	Desulfovibrionales	Desulfovibrionaceae	Desulfovibrio	MDM
aeeacbf2358c33af99552f4f13c1ec87	d__Bacteria	NB1-j	NB1-j	NB1-j	NB1-j	NB1-j	MDM
9026dde80741569dcba7b4df22985682	d__Bacteria	Proteobacteria	Alphaproteobacteria	MDM	MDM	MDM	MDM
c97475397600de0f50c11d338d7a74fa	d__Bacteria	Proteobacteria	Gammaproteobacteria	MDM	MDM	MDM	MDM
ed08f89774c1d8d1afa4986db6e8c0c6	d__Bacteria	Proteobacteria	Alphaproteobacteria	Rhodobacterales	Rhodobacteraceae	MDM	MDM
95171dc2e8dd37c662f27915aad4f682	d__Bacteria	Cyanobacteria	Cyanobacteriia	MDM	MDM	MDM	MDM
9615c78bc2f4f5160a52e26f76b193d5	d__Bacteria	Cyanobacteria	Cyanobacteriia	MDM	MDM	MDM	MDM
544dd249273a6cc17decf125f2b14eea	d__Bacteria	Bacteroidota	Bacteroidia	Cytophagales	Cyclobacteriaceae	MDM	MDM
ae5a4374d6c93a3d1eb45e94fe9e0211	d__Bacteria	Acidobacteriota	Subgroup_22	Subgroup_22	Subgroup_22	Subgroup_22	MDM
6279c96e601f48cf7656d92c0202d0dd	d__Bacteria	Chloroflexi	Anaerolineae	SBR1031	MDM	MDM	MDM
a662b9bca533511a60d90d6011145464	d__Bacteria	Bacteroidota	Bacteroidia	MDM	MDM	MDM	MDM
c7e1e5f9c08edc78bd8e8323aca4dca1	d__Bacteria	Proteobacteria	Alphaproteobacteria	Rhizobiales	Methyloligellaceae	Methyloceanibacter	MDM
53e9c4f9ea6010ed9263ae59ab48ed2c	d__Bacteria	Spirochaetota	Spirochaetia	Spirochaetales	Spirochaetaceae	Spirochaeta	MDM
74f4ca6d01c4eba265ef6dae8e1e299c	d__Bacteria	Proteobacteria	Alphaproteobacteria	MDM	MDM	MDM	MDM
79dac532b5fe50f288ebe58cb05ff539	d__Bacteria	NB1-j	NB1-j	NB1-j	NB1-j	NB1-j	MDM
bb0d972ab0ac0d5706b753f0c85944c5	d__Bacteria	Proteobacteria	Alphaproteobacteria	MDM	MDM	MDM	MDM
58ab22f40820d30a1b09c3dd11cec493	d__Bacteria	Bacteroidota	Bacteroidia	Chitinophagales	MDM	MDM	MDM
ef664c7eaca2c167af3f185ec45305fa	d__Bacteria	Cyanobacteria	Cyanobacteriia	Chloroplast	Chloroplast	Chloroplast	MDM
622df702b54ec894b1a3d4ea583438d6	d__Bacteria	Chloroflexi	Anaerolineae	SBR1031	A4b	A4b	MDM
06d62b4865d5433946eabc4d15943ac9	d__Bacteria	Proteobacteria	Alphaproteobacteria	MDM	MDM	MDM	MDM
013d48a291c6b371a4d7911bdce255d9	d__Bacteria	NB1-j	NB1-j	NB1-j	NB1-j	NB1-j	MDM
12836e161862ecdc797439fedc0af437	d__Bacteria	Proteobacteria	Alphaproteobacteria	MDM	MDM	MDM	MDM
0a1f6e79fc9f43a51de1f4f04e05dd60	d__Bacteria	Bacteroidota	Bacteroidia	Chitinophagales	Saprospiraceae	MDM	MDM
e84ccbc9a96567f302e650de81b763b6	d__Bacteria	Chloroflexi	Chloroflexia	Chloroflexales	Chloroflexaceae	MDM	MDM
cd231e6b0d7c042c8c40ff056dc36477	d__Bacteria	Proteobacteria	Gammaproteobacteria	MDM	MDM	MDM	MDM
1d1e9da3ad1cb2ac074a3f26e0631845	d__Bacteria	Proteobacteria	Alphaproteobacteria	Rhodobacterales	Rhodobacteraceae	MDM	MDM
0b042d0fff65d019300e41dafc8bfd43	d__Bacteria	Proteobacteria	Alphaproteobacteria	Rhodobacterales	Rhodobacteraceae	MDM	MDM
473bee32a117f269fab5fa6de6618156	d__Bacteria	Proteobacteria	Alphaproteobacteria	Thalassobaculales	Thalassobaculaceae	Thalassobaculum	Thalassobaculum_salexigens
a31c335c53a540bffa343546402ef2ec	d__Bacteria	Proteobacteria	Alphaproteobacteria	MDM	MDM	MDM	MDM
aa087c5056a7f6920aa0249f56842170	d__Bacteria	Proteobacteria	Alphaproteobacteria	Kordiimonadales	Temperatibacteraceae	Temperatibacter	MDM
4dadc154f7e1b0c1eda061ae412229de	d__Bacteria	Chloroflexi	Anaerolineae	SBR1031	A4b	A4b	MDM
85d81d347c6ef35f3c4168011020ff46	d__Bacteria	Cyanobacteria	Cyanobacteriia	Cyanobacteriales	Xenococcaceae	Chroococcidiopsis_PCC-6712	MDM
ac6f4c056ce09284eaf19dac2eee8560	d__Bacteria	Proteobacteria	Alphaproteobacteria	MDM	MDM	MDM	MDM
efffdb9b06aa72c68e09b6f248134fa8	d__Bacteria	Cyanobacteria	Cyanobacteriia	Eurycoccales	MDM	MDM	MDM
c1680da84dd5dc59750217e4c96818f3	d__Bacteria	Proteobacteria	Alphaproteobacteria	MDM	MDM	MDM	MDM
e97ee6bfae002f29da312aa7c0d82789	d__Bacteria	Chloroflexi	Anaerolineae	SBR1031	A4b	A4b	MDM
ca8f09cf59d441195cf13badb79e2c2b	d__Bacteria	Proteobacteria	Alphaproteobacteria	Rhizobiales	Methyloligellaceae	MDM	MDM
9454378cdee5b991b37492def37a98f7	d__Bacteria	Proteobacteria	Alphaproteobacteria	MDM	MDM	MDM	MDM
b72bf389adb85d783e4c9e1fe59fadd7	d__Bacteria	Proteobacteria	Alphaproteobacteria	MDM	MDM	MDM	MDM
51fd79fbd5b9a1f1d9966a9ceece03cb	d__Bacteria	Bacteroidota	Bacteroidia	Flavobacteriales	Flavobacteriaceae	MDM	MDM
fdeac05ac70abd779542e815d09c8b30	d__Bacteria	Myxococcota	Polyangia	Nannocystales	Nannocystaceae	MDM	MDM
d06cc42085b6f9272c8c298fcc603f85	d__Bacteria	Proteobacteria	Alphaproteobacteria	Rickettsiales	SM2D12	SM2D12	MDM
150f72a270cb0241afde4762635c4c96	d__Bacteria	Proteobacteria	Alphaproteobacteria	Rhizobiales	Rhodomicrobiaceae	Rhodomicrobium	MDM
7ce80443a4b280c5fa7b63c41d1fa501	d__Bacteria	Chloroflexi	Anaerolineae	SBR1031	A4b	A4b	MDM
c66080cc81727e14accdc0f11b417a58	d__Bacteria	Bdellovibrionota	Bdellovibrionia	Bacteriovoracales	Bacteriovoracaceae	Peredibacter	MDM
46d1da0b0e673291c146a3d0e1a100ef	d__Bacteria	Proteobacteria	Alphaproteobacteria	Kordiimonadales	Iodidimonadaceae	Iodidimonas	MDM
875e0850b0a8c053a2fb8e5e6b1c244c	d__Bacteria	Proteobacteria	Alphaproteobacteria	MDM	MDM	MDM	MDM
c0f6143bbfa256da0dc1129bdee3f393	d__Bacteria	Proteobacteria	Alphaproteobacteria	MDM	MDM	MDM	MDM
a518a7a1c45dfeb7ba25fcd55b70320e	d__Bacteria	Spirochaetota	Spirochaetia	Spirochaetales	Spirochaetaceae	MDM	MDM
261d38f7fdf495d90a786012ffc7910e	d__Bacteria	NB1-j	NB1-j	NB1-j	NB1-j	NB1-j	MDM
f3af652e0140a13bb7114bfc5111eb5c	d__Bacteria	Myxococcota	Myxococcia	Myxococcales	Myxococcaceae	P3OB-42	MDM
711d1f96fa63135cd6c2b4c350560fbc	d__Bacteria	Proteobacteria	Alphaproteobacteria	MDM	MDM	MDM	MDM
83dbcd4a3eeb8babf0a246f30f1c9abc	d__Bacteria	Myxococcota	Myxococcia	Myxococcales	Myxococcaceae	P3OB-42	MDM
7bb505bb325d19bda1b1b201a110eab6	d__Bacteria	Myxococcota	Polyangia	Nannocystales	Nannocystaceae	MDM	MDM
1dece1844b3c0b32c2e944f5f75c8739	d__Bacteria	Proteobacteria	Alphaproteobacteria	MDM	MDM	MDM	MDM
5861ce58558932abf8723001b9ac5ef1	d__Bacteria	Proteobacteria	Alphaproteobacteria	Rhizobiales	MDM	MDM	MDM
cded385c0484b77a76e26fc7755301f9	d__Bacteria	Proteobacteria	Alphaproteobacteria	MDM	MDM	MDM	MDM
79c27eda4cb48978fc54e84ec34a9e24	d__Bacteria	Bacteroidota	Bacteroidia	Cytophagales	Cyclobacteriaceae	MDM	MDM
dc262c1953d5c45b6f1942be9764f400	d__Bacteria	Bdellovibrionota	Bdellovibrionia	Bdellovibrionales	Bdellovibrionaceae	OM27_clade	MDM
1ae7dbbb33bd97d1931a8c64efc949ef	d__Bacteria	Cyanobacteria	Cyanobacteriia	Cyanobacteriales	MDM	MDM	MDM
49a697a17f3e1e0d67f945894f6ff6c1	d__Bacteria	Chloroflexi	Anaerolineae	SBR1031	SBR1031	SBR1031	MDM
9598a77da95bf4fd84413047768dd40d	d__Bacteria	Proteobacteria	Alphaproteobacteria	Rhodobacterales	Rhodobacteraceae	Limibaculum	Limibaculum_sp.
29e87f55dde974df79394a64e005cec4	d__Bacteria	Cyanobacteria	Cyanobacteriia	Cyanobacteriales	MDM	MDM	MDM
856503763abe6bcb291c717aa09d1d72	d__Bacteria	Bacteroidota	Bacteroidia	Chitinophagales	Saprospiraceae	MDM	MDM
0cc909abcb62072cbe23a983bb65b129	d__Bacteria	Proteobacteria	Alphaproteobacteria	MDM	MDM	MDM	MDM
5d98b6e742b44927d630d1cd46993d6b	d__Bacteria	Myxococcota	Polyangia	Haliangiales	Haliangiaceae	Haliangium	MDM
770afca99605d83959d5d21d8d745fdf	d__Bacteria	Bacteroidota	Bacteroidia	Flavobacteriales	MDM	MDM	MDM
ad43be9a18be8fbf0f59a884fae484cc	d__Bacteria	Bacteroidota	Bacteroidia	Chitinophagales	Saprospiraceae	MDM	MDM
b5579dea1aa5330e3845eca8fcb7ebe8	d__Bacteria	Proteobacteria	Alphaproteobacteria	Rhodobacterales	Rhodobacteraceae	MDM	MDM
664668524ef9cf50a7eb42e7ee0740f5	d__Bacteria	Proteobacteria	Alphaproteobacteria	MDM	MDM	Acuticoccus	MDM
b048dca20ba66f85864f7d30949810b7	d__Bacteria	Proteobacteria	Alphaproteobacteria	MDM	MDM	MDM	MDM
9cf5659251fae27e2be872b3cf47cb89	d__Bacteria	Bacteroidota	Bacteroidia	Flavobacteriales	Crocinitomicaceae	Crocinitomix	MDM
177e91acd12d188ca5607c8b877b0299	d__Bacteria	Chloroflexi	Anaerolineae	SBR1031	A4b	A4b	MDM
b4d744059646ddd4ffaaa58ec13bc79d	d__Bacteria	Bacteroidota	Bacteroidia	Chitinophagales	MDM	MDM	MDM
bc0915e267f4d2eefdb4a5b8ff35de32	d__Bacteria	Acidobacteriota	Acidobacteriae	MDM	MDM	MDM	MDM
c588c4d28da912748231a7d28be62604	d__Bacteria	Bacteroidota	Bacteroidia	Cytophagales	Cyclobacteriaceae	MDM	MDM
8a4519acf82b7fc0310cb91011473467	d__Bacteria	MDM	MDM	MDM	MDM	MDM	MDM
2392f8626f8b46e1f0d8265f9c1edefe	d__Bacteria	Cyanobacteria	Cyanobacteriia	Cyanobacteriales	Cyanobacteriaceae	MDM	MDM
4ed8c8e08c87d7bca2e6f60b0c62055d	d__Bacteria	MDM	MDM	MDM	MDM	MDM	MDM
95eb144a086cce0f27a444fe24f021ca	d__Bacteria	Proteobacteria	Alphaproteobacteria	MDM	MDM	MDM	MDM
4f0572234728bc8afd42c06642f16d61	d__Bacteria	Chloroflexi	Anaerolineae	SBR1031	MDM	MDM	MDM
8fd385c6a89f4697a36df58b852549e0	d__Bacteria	Proteobacteria	Alphaproteobacteria	MDM	MDM	MDM	MDM
5a1efa0cd061aefc9c98103cea9e7340	d__Bacteria	Bdellovibrionota	Bdellovibrionia	Bdellovibrionales	Bdellovibrionaceae	OM27_clade	MDM
8ae85835bde7cb67b25c0252c492843f	d__Bacteria	Planctomycetota	Phycisphaerae	Phycisphaerales	Phycisphaeraceae	SM1A02	MDM
9e390f3398a46556fef8a2dcafba0ca9	d__Bacteria	Desulfobacterota	Desulfovibrionia	Desulfovibrionales	Desulfovibrionaceae	Desulfovibrio	MDM
d396700bd772e2dcc05e3a7fd724c227	d__Bacteria	MDM	MDM	MDM	MDM	MDM	MDM
796ab865fc494e7ca2f0b1051cc6abb3	d__Bacteria	Proteobacteria	Alphaproteobacteria	Rickettsiales	Rickettsiaceae	MDM	MDM
1724d2184dc155944cc55fa48ba32bf3	d__Bacteria	Proteobacteria	Alphaproteobacteria	Kordiimonadales	Temperatibacteraceae	Temperatibacter	MDM
cca131f9f99cac50934743aee35575d5	d__Bacteria	Myxococcota	Myxococcia	Myxococcales	Myxococcaceae	P3OB-42	MDM
94c1678624e1ad3a9e28a0a24dcc7068	d__Bacteria	Proteobacteria	Alphaproteobacteria	Rhodobacterales	Rhodobacteraceae	MDM	MDM
95e5309d7641cc60e11b2c887201fe45	d__Bacteria	Spirochaetota	Spirochaetia	Spirochaetales	Spirochaetaceae	Spirochaeta_2	MDM
40be9d8b765b94f9a1f030c16e28a1a7	d__Bacteria	Proteobacteria	Alphaproteobacteria	Rhodobacterales	Rhodobacteraceae	MDM	MDM
b6fb3a3a03726e826365f0878bfd2822	d__Bacteria	Proteobacteria	Alphaproteobacteria	MDM	MDM	MDM	MDM
e4d03240f7eea1f20d18a208ce3382d1	d__Bacteria	Proteobacteria	Alphaproteobacteria	Rhodobacterales	Rhodobacteraceae	MDM	MDM
ab6af9dcfe4df25a2cdf995cc3dda67c	d__Bacteria	Proteobacteria	Alphaproteobacteria	MDM	MDM	MDM	MDM
4399d167206bd8d4e0555ac45be4fc09	d__Bacteria	Desulfobacterota	Desulfobacteria	Desulfobacterales	Desulfosarcinaceae	MDM	MDM
78d1f09cd68ae2d80fdaca60eeac6c72	d__Bacteria	Proteobacteria	Alphaproteobacteria	MDM	MDM	MDM	MDM
3e5bec5c2e47f51b09a083819b6d7870	d__Bacteria	Proteobacteria	Alphaproteobacteria	Rhodobacterales	Rhodobacteraceae	MDM	MDM
90ec0c105377a9453de3b1f8b0f7a4a6	d__Bacteria	NB1-j	NB1-j	NB1-j	NB1-j	NB1-j	MDM
853b5084c05ccbca44d244222f136159	d__Bacteria	Bacteroidota	Bacteroidia	MDM	MDM	MDM	MDM
6cda9958ed4961e351aa65a4ba4246e9	d__Bacteria	Chloroflexi	Anaerolineae	SBR1031	SBR1031	SBR1031	MDM
d67048e9ff8be852241395ab43b39ad2	d__Bacteria	Chloroflexi	Anaerolineae	SBR1031	SBR1031	SBR1031	MDM
c6bbf91a7a540df71ea1ad4d5b7b445c	d__Bacteria	Bacteroidota	Bacteroidia	Cytophagales	Flammeovirgaceae	Rapidithrix	MDM
63031294eadb230031bcdc9d3daa1aee	d__Bacteria	Myxococcota	Polyangia	Nannocystales	Nannocystaceae	MDM	MDM
10ce7aab4b5af6a7c44b696aae53d55a	d__Bacteria	Proteobacteria	Alphaproteobacteria	Rhodobacterales	Rhodobacteraceae	MDM	MDM
636f8a80cefa73291be3b18494ee0937	d__Bacteria	Chloroflexi	Anaerolineae	SBR1031	SBR1031	SBR1031	MDM
8f7ca37da23329201657dc752c7443eb	d__Bacteria	Proteobacteria	Alphaproteobacteria	Rhizobiales	MDM	MDM	MDM
0bbb51e7b14f6e056dc8af141e608e1a	d__Bacteria	Proteobacteria	Alphaproteobacteria	MDM	MDM	MDM	MDM
954dee6b4794ab982e3ddbec333510bf	d__Bacteria	Cyanobacteria	Cyanobacteriia	MDM	MDM	MDM	MDM
65bbbf96fafae2ccf03c3f38aa415e00	d__Bacteria	MDM	MDM	MDM	MDM	MDM	MDM
687c47a1441c929c9decb2270f27ebab	d__Bacteria	Chloroflexi	Anaerolineae	SBR1031	A4b	A4b	MDM
5083d972b455cde53d1460bc01bbe762	d__Bacteria	Proteobacteria	Alphaproteobacteria	Rickettsiales	Mitochondria	Mitochondria	MDM
7443e434e102c3cefba5c85f55a4bdfe	d__Bacteria	Proteobacteria	Alphaproteobacteria	Rhodobacterales	Rhodobacteraceae	MDM	MDM
ee8f5ec922110a26e1e0fdd578f60d1b	d__Bacteria	MDM	MDM	MDM	MDM	MDM	MDM
7738430b73e4b2fba474af3d47ac38be	d__Bacteria	Proteobacteria	Alphaproteobacteria	Rickettsiales	SM2D12	SM2D12	MDM
ccda86dc46c391e59b554c003fbd6e7d	d__Bacteria	Zixibacteria	Zixibacteria	Zixibacteria	Zixibacteria	Zixibacteria	MDM
5336af99103af7d22b478f4c0ac9fc91	d__Bacteria	Planctomycetota	Phycisphaerae	Phycisphaerales	Phycisphaeraceae	MDM	MDM
211b7f48af93f0a5fdfd40523562532d	d__Bacteria	Myxococcota	Myxococcia	Myxococcales	Myxococcaceae	P3OB-42	MDM
ee6d02a271945df0274056b28b374c3f	d__Bacteria	Chloroflexi	Anaerolineae	SBR1031	A4b	A4b	MDM
617e95879492a4db63a5f01bdfdc54d6	d__Bacteria	Acidobacteriota	Subgroup_22	Subgroup_22	Subgroup_22	Subgroup_22	MDM
a07f562b8b9af4e379f16afe21aae239	d__Bacteria	Bacteroidota	Bacteroidia	Chitinophagales	Saprospiraceae	MDM	MDM
4990beba07b66604894190e29b5623ac	d__Bacteria	Cyanobacteria	Cyanobacteriia	Cyanobacteriales	Microcystaceae	Synechocystis_PCC-6803	Synechocystis_sp.
acb41875790e7924b4cadc58ee503d63	d__Bacteria	Bacteroidota	Bacteroidia	Flavobacteriales	MDM	MDM	MDM
da433b9a0fdbdd1aae5f30a607ee409d	d__Bacteria	Cyanobacteria	Cyanobacteriia	MDM	MDM	MDM	MDM
a91fe8aa3f9783ce17931ee76d71c200	d__Bacteria	Myxococcota	Polyangia	Nannocystales	Nannocystaceae	MDM	MDM
bd4c052b8e016c12d9e3020dd7f184c1	d__Bacteria	Chloroflexi	Anaerolineae	SBR1031	MDM	MDM	MDM
3199255623c021e09d0ae4b4ad603edf	d__Bacteria	Proteobacteria	Alphaproteobacteria	MDM	MDM	MDM	MDM
0e6ff168891dcf4356df0b942de57367	d__Bacteria	Proteobacteria	Alphaproteobacteria	MDM	MDM	MDM	MDM
3ccb01f5d5c0f661fbc176e72d1cd01b	d__Bacteria	Myxococcota	Myxococcia	Myxococcales	Myxococcaceae	P3OB-42	MDM
83ebc95d37cce51fe67a09ed46c1d43b	d__Bacteria	Proteobacteria	Alphaproteobacteria	MDM	MDM	MDM	MDM
b90eba87c5526efc5bad4f323bcda709	d__Bacteria	Proteobacteria	Alphaproteobacteria	MDM	MDM	MDM	MDM
6d8204807b1e4df730bcb567230e1596	d__Bacteria	Bacteroidota	Bacteroidia	Chitinophagales	Saprospiraceae	Lewinella	MDM
022ce8857c9b89370a281141be017093	d__Bacteria	Proteobacteria	Gammaproteobacteria	MDM	MDM	MDM	MDM
e022d75719c57603d9c898069981d31a	d__Bacteria	Chloroflexi	Anaerolineae	SBR1031	A4b	A4b	MDM
077c7c6c389158a5642a97b5323f6c92	d__Bacteria	Bacteroidota	Bacteroidia	Chitinophagales	Saprospiraceae	MDM	MDM
4c1a68533ecbb0c54f8713b5b1e9aed2	d__Bacteria	MDM	MDM	MDM	MDM	MDM	MDM
52f4da0647f1968ae0923c852e99a2bd	d__Bacteria	MDM	MDM	MDM	MDM	MDM	MDM
e69d17f8774dd1648f3be78e0da3fe1b	d__Bacteria	Bacteroidota	Bacteroidia	Chitinophagales	Saprospiraceae	MDM	MDM
086b5a019a390e63c94d24fb2be554c2	d__Bacteria	Bacteroidota	Bacteroidia	Chitinophagales	Saprospiraceae	Aureispira	MDM
044fc17a43f26f00af9ce2accaddec90	d__Bacteria	Nitrospirota	Nitrospiria	Nitrospirales	Nitrospiraceae	Nitrospira	MDM
eb618e192646ec47a42884ea3eda475c	d__Bacteria	Myxococcota	Polyangia	Polyangiales	Sandaracinaceae	MDM	MDM
858e76b403076cf6848b400d805ca189	d__Bacteria	Proteobacteria	Alphaproteobacteria	Rhodobacterales	Rhodobacteraceae	MDM	MDM
af57113285fc0fb9cf38d6a5dde5c20f	d__Bacteria	Proteobacteria	MDM	MDM	MDM	MDM	MDM
41681d2eb76ae25cfe6efc54dc411efc	d__Bacteria	Proteobacteria	Alphaproteobacteria	Micavibrionales	Micavibrionaceae	MDM	MDM
51b4132ad96b4a175b9708da749b31e4	d__Bacteria	Bacteroidota	Bacteroidia	Bacteroidales	MDM	MDM	MDM
599bd3fa80f8b04ebb260685d599caf3	d__Bacteria	Spirochaetota	MDM	MDM	MDM	MDM	MDM
8e42542eece6c79ca1d5f989d74e1d20	d__Bacteria	Cyanobacteria	Cyanobacteriia	Cyanobacteriales	Xenococcaceae	MDM	MDM
4d5c1a8ec4cda58eb15140689ea042e7	d__Bacteria	Campilobacterota	Campylobacteria	Campylobacterales	Sulfurimonadaceae	MDM	MDM
597b5c0f52d4b746711d4b69826124fc	d__Bacteria	Bacteroidota	Bacteroidia	Chitinophagales	Saprospiraceae	Lewinella	MDM
4fe7efc95312e12f8a23a4769ddf2de2	d__Bacteria	Proteobacteria	Alphaproteobacteria	Rhodobacterales	Rhodobacteraceae	MDM	MDM
656bb4ebb29c1fa32a5ca72dd9ff2091	d__Bacteria	MDM	MDM	MDM	MDM	MDM	MDM
0c163f33f4f5d2d991fe96a369da47e0	d__Bacteria	Sumerlaeota	Sumerlaeia	Sumerlaeales	Sumerlaeaceae	Sumerlaea	MDM
d6018a6c7e5fba31af7c55f41ecd731d	d__Bacteria	Desulfobacterota	Desulfobacteria	Desulfobacterales	Desulfosarcinaceae	MDM	MDM
00b8a5df102352beeedec1fc69e6d109	d__Bacteria	Bacteroidota	Bacteroidia	Bacteroidales	MDM	MDM	MDM
b9df472233f98ce940bb0f317e422b37	d__Bacteria	Bacteroidota	Bacteroidia	MDM	MDM	MDM	MDM
ad4d40e81defdc4e01117770ca74af9b	d__Bacteria	Bacteroidota	Bacteroidia	MDM	MDM	MDM	MDM
db03f5f6daad928503a62900591ad570	d__Bacteria	Myxococcota	Polyangia	Nannocystales	Nannocystaceae	MDM	MDM
fc514e1d515ae0520462ec14d02aa8ac	d__Bacteria	Bdellovibrionota	Bdellovibrionia	Bacteriovoracales	Bacteriovoracaceae	MDM	MDM
f2f3e571eb3b6399e4245b8b9d781c6b	d__Bacteria	Proteobacteria	Alphaproteobacteria	MDM	MDM	MDM	MDM
705ee6d86e380ed301c14d5ad04f25f0	d__Bacteria	MDM	MDM	MDM	MDM	MDM	MDM
4796e35920b28fe7621073cb3f5dcf8b	d__Bacteria	Proteobacteria	Alphaproteobacteria	MDM	MDM	MDM	MDM
b7af086ae84770391881a6bf25feb93e	d__Bacteria	Acidobacteriota	Holophagae	Acanthopleuribacterales	Acanthopleuribacteraceae	Acanthopleuribacter	MDM
76e76d5adc390be0432966fbdedcdf3e	d__Bacteria	Proteobacteria	Alphaproteobacteria	MDM	MDM	MDM	MDM
7f45ce58be7f7c864c995f108f268038	d__Bacteria	Proteobacteria	Alphaproteobacteria	MDM	MDM	MDM	MDM
22eca5226cd394c9ee5a842186320ebb	d__Bacteria	Myxococcota	Myxococcia	Myxococcales	Myxococcaceae	P3OB-42	MDM
638a9b3952035673dab10e3bee8a0955	d__Bacteria	Bdellovibrionota	Bdellovibrionia	Bdellovibrionales	Bdellovibrionaceae	OM27_clade	MDM
5e8148b8e7170fce2a7381e59b03174c	d__Bacteria	Chloroflexi	Anaerolineae	SBR1031	A4b	A4b	MDM
4541c3cf36597e0cae9c1c569bde477c	d__Bacteria	Cyanobacteria	Cyanobacteriia	Cyanobacteriales	Desertifilaceae	Oscillatoria_SAG8.92	MDM
f94b187898d41e753aa5d40a633eaa4b	d__Bacteria	MDM	MDM	MDM	MDM	MDM	MDM
6b2254d16de8d3399abab02b73b867be	d__Bacteria	Proteobacteria	Alphaproteobacteria	MDM	MDM	MDM	MDM
29de92aad91c9aaaee0c47ac867e1899	d__Bacteria	Myxococcota	Polyangia	Polyangiales	Sandaracinaceae	Sandaracinus	MDM
e71ba8f575e97666e7e0009d1e050540	d__Bacteria	Desulfobacterota	MDM	MDM	MDM	MDM	MDM
590da9e33a6f3435ef3680fe67f1f28f	d__Bacteria	Proteobacteria	Gammaproteobacteria	Nitrosococcales	Nitrosococcaceae	MDM	MDM
63f635dfef375c14889e54005d8c84fb	d__Bacteria	Proteobacteria	Alphaproteobacteria	Micavibrionales	Micavibrionaceae	MDM	MDM
de45352da09051e7c4aff9f53dd38751	d__Bacteria	Chloroflexi	Anaerolineae	SBR1031	MDM	MDM	MDM
74203bb8bb27901706213c9e0f55f536	d__Bacteria	Bacteroidota	Bacteroidia	Cytophagales	Cyclobacteriaceae	MDM	MDM
bf7709041d40adcb4d8ef31fa0a57ab7	d__Bacteria	Bdellovibrionota	Bdellovibrionia	Bacteriovoracales	Bacteriovoracaceae	Peredibacter	MDM
19178efe011e6a8b126d9e67e2f6161d	d__Bacteria	Chloroflexi	Anaerolineae	SBR1031	SBR1031	SBR1031	MDM
49b48c85658f0e516f471da5d2575496	d__Bacteria	Proteobacteria	Alphaproteobacteria	Micavibrionales	Micavibrionaceae	MDM	MDM
20e9393473de7f384dad450ba46c88c0	d__Bacteria	Chloroflexi	Anaerolineae	SBR1031	MDM	MDM	MDM
25fbc693593d880f577b382af309aaab	d__Bacteria	Bacteroidota	Bacteroidia	Cytophagales	Cyclobacteriaceae	MDM	MDM
4fcd6680045feaaf9084c5bafb18ccac	d__Bacteria	Myxococcota	bacteriap25	MDM	bacteriap25	bacteriap25	MDM
20ac58b744ef8f07c14bf43ed89094bc	d__Bacteria	Bacteroidota	Bacteroidia	Chitinophagales	MDM	MDM	MDM
77cb09611427275ace78afc2562bc981	d__Bacteria	Bacteroidota	Bacteroidia	Bacteroidales	MDM	MDM	MDM
d4c4d7a4bedc344ee082783f8005988f	d__Bacteria	Acidobacteriota	Acidobacteriae	PAUC26f	PAUC26f	PAUC26f	MDM
f7c63fd7a60a225a132bb400a6d9e7d9	d__Bacteria	NB1-j	NB1-j	NB1-j	NB1-j	NB1-j	MDM
fccfb01b1c999417c5e565d112a7f4be	d__Bacteria	Bdellovibrionota	Bdellovibrionia	Bacteriovoracales	Bacteriovoracaceae	MDM	MDM
8cc5d188787f780959e7d0b794403d98	d__Bacteria	Proteobacteria	Alphaproteobacteria	NRL2	NRL2	NRL2	MDM
890bf43741f2b81960715666ecc04e88	d__Bacteria	Bacteroidota	Bacteroidia	Flavobacteriales	Flavobacteriaceae	Muricauda	MDM
22f8f7d1bf1dde4d4c8514cf79a381f6	d__Bacteria	Zixibacteria	Zixibacteria	Zixibacteria	Zixibacteria	Zixibacteria	MDM
80c96269ccb5a7aca510ae02f9a4c800	d__Bacteria	Chloroflexi	Anaerolineae	SBR1031	SBR1031	SBR1031	MDM
0dfdf138639b8c72765f26898a1b5f30	d__Bacteria	Chloroflexi	Anaerolineae	SBR1031	A4b	A4b	MDM
3ad370bbc21ab6abc321ba0471c2f3ab	d__Bacteria	Chloroflexi	Anaerolineae	SBR1031	MDM	MDM	MDM
0c34dc8befed49e9a790f7f17e230a82	d__Bacteria	Bacteroidota	Bacteroidia	MDM	MDM	MDM	MDM
6b1458d0da6c928c744272419c8c8283	d__Bacteria	Bacteroidota	Bacteroidia	Chitinophagales	Saprospiraceae	MDM	MDM
2980153b3766c6784ce13312eee1d20b	d__Bacteria	Cyanobacteria	Cyanobacteriia	MDM	MDM	MDM	MDM
6963ba6a7db7b1a0c3a5d107ae28311a	d__Bacteria	Myxococcota	Polyangia	Haliangiales	Haliangiaceae	Haliangium	MDM
c3145b3fd33bc211fbecd986173c0f09	d__Bacteria	Calditrichota	Calditrichia	Calditrichales	Calditrichaceae	Calditrichaceae	MDM
8e18361ae1cfb7840fdcab28b14b3e42	d__Bacteria	Proteobacteria	Alphaproteobacteria	MDM	MDM	MDM	MDM
606242e982e71651c7b80ee1928d804d	d__Bacteria	Chloroflexi	Anaerolineae	SBR1031	A4b	A4b	MDM
b05c1e70f0191cdb0583b188641e02c3	d__Bacteria	Chloroflexi	Anaerolineae	Ardenticatenales	MDM	MDM	MDM
2aa3fa57fdff4e0e7e4f374b0540f37d	d__Bacteria	Chloroflexi	Anaerolineae	SBR1031	MDM	MDM	MDM
e16063af8f09e94721a1459e375ced1e	d__Bacteria	Desulfobacterota	Desulfobacteria	Desulfobacterales	Desulfosarcinaceae	MDM	MDM
a6259a602212b83fe5f9d77635ba22da	d__Bacteria	MDM	MDM	MDM	MDM	MDM	MDM
73abd13b3cc5f905f1c24411a207ff29	d__Bacteria	Chloroflexi	Anaerolineae	SBR1031	A4b	A4b	MDM
1878cb156a098abf5902183d255c4cad	d__Bacteria	Proteobacteria	Alphaproteobacteria	MDM	MDM	MDM	MDM
695b12ba1474f6367bffe54ecff6a77d	d__Bacteria	Cyanobacteria	Cyanobacteriia	Cyanobacteriales	MDM	MDM	MDM
936d3f294a91d0de7d7edeb43f0316e6	d__Bacteria	Bacteroidota	Bacteroidia	Bacteroidales	MDM	MDM	MDM
71f8da0fe40c28dd14a04516ffcb53e7	d__Bacteria	Bacteroidota	Bacteroidia	MDM	MDM	MDM	MDM
68fb96a84de62360d7dcf053d6156d36	d__Bacteria	Cyanobacteria	Cyanobacteriia	Chloroplast	Chloroplast	Chloroplast	Chlorarachnion_reptans
55161764d98173f05d039e870e5df3d4	MDM	MDM	MDM	MDM	MDM	MDM	MDM
d4fcab00ec127572a26f6758556efef6	d__Bacteria	Desulfobacterota	Desulfobacteria	Desulfobacterales	MDM	MDM	MDM
7df6ed2ec646021eed03c64fd4e24127	d__Bacteria	Patescibacteria	MDM	MDM	MDM	MDM	MDM
95cf08d64aa98ab7ccb7ee8f36121651	d__Bacteria	Myxococcota	Polyangia	Polyangiales	Sandaracinaceae	MDM	MDM
fb193712cfdbc767e2655fec18480f91	d__Bacteria	Bdellovibrionota	Bdellovibrionia	Bacteriovoracales	Bacteriovoracaceae	Peredibacter	MDM
334fd7ca1f2bfdc09ca1744ab2ad56bf	d__Bacteria	Proteobacteria	Alphaproteobacteria	MDM	MDM	MDM	MDM
7878aed2579ba6132a419088d2e5cbd8	d__Bacteria	Patescibacteria	Gracilibacteria	MDM	Candidatus_Peregrinibacteria	MDM	MDM
0bf6cc54e18895ef339aeb29b8b6aefb	d__Bacteria	Proteobacteria	Alphaproteobacteria	MDM	MDM	MDM	MDM
b9a4c18edf3afd11343ac7349f18601e	d__Bacteria	MDM	MDM	MDM	MDM	MDM	MDM
5fbec3e0f076da43a03a621d22c72973	d__Bacteria	Bdellovibrionota	Oligoflexia	Oligoflexales	MDM	MDM	MDM
becfb5c1ee743248cede2f619b4a3265	d__Bacteria	Bdellovibrionota	Bdellovibrionia	Bacteriovoracales	Bacteriovoracaceae	Peredibacter	MDM
ca1448f1f5bce289f1adfb4bd2b5fbcc	d__Bacteria	Planctomycetota	Phycisphaerae	Phycisphaerales	Phycisphaeraceae	Urania-1B-19_marine_sediment_group	MDM
9f49508ff48e8f8a4d62c4b1e2d2bc7c	d__Bacteria	Cyanobacteria	Cyanobacteriia	Cyanobacteriales	Paraspirulinaceae	Spirulina_P7	MDM
77de2b3085faa794ec1c6bc0068d76c1	d__Bacteria	Chloroflexi	Anaerolineae	SBR1031	MDM	MDM	MDM
2bc09b8426f2ed6fe49056684ecfd6ad	d__Bacteria	Patescibacteria	Gracilibacteria	MDM	MDM	MDM	MDM
e69b0f085fcb66cd2fdabe7db3b1e268	d__Bacteria	Spirochaetota	Spirochaetia	Spirochaetales	Spirochaetaceae	Spirochaeta	MDM
222db70699769edd3f571023f4a6aaab	d__Bacteria	Bacteroidota	Bacteroidia	Flavobacteriales	Flavobacteriaceae	MDM	MDM
92da434d1c611f0eb596b89b4192478f	d__Bacteria	Proteobacteria	Alphaproteobacteria	Rhodospirillales	Magnetospiraceae	MDM	MDM
b85d74052788046bc488d85f825bcea0	d__Bacteria	Bacteroidota	Bacteroidia	Flavobacteriales	Flavobacteriaceae	MDM	MDM
fd67151b996f4975883de90ed6c26c55	d__Bacteria	Chloroflexi	Anaerolineae	MDM	MDM	MDM	MDM
8d30d6be64068d4159762279316e1c0d	d__Bacteria	Proteobacteria	Gammaproteobacteria	MDM	MDM	MDM	MDM
f087d9cfebd61eda5f47e0dfa97d5d96	d__Bacteria	Patescibacteria	Gracilibacteria	Gracilibacteria	Gracilibacteria	Gracilibacteria	MDM
14f594dbc9ccbb8855ee633944f41ab5	d__Bacteria	Cyanobacteria	Cyanobacteriia	Eurycoccales	MDM	MDM	MDM
0356ad103ba251874d746da12f55c5c0	d__Bacteria	Bacteroidota	Bacteroidia	Cytophagales	Amoebophilaceae	MDM	MDM
b4d4b61b93ea9102ab7421e6147fb9d7	d__Bacteria	Bdellovibrionota	Bdellovibrionia	Bacteriovoracales	Bacteriovoracaceae	Peredibacter	MDM
86d7a0ad410d1c181e3217a403963bb2	d__Bacteria	MDM	MDM	MDM	MDM	MDM	MDM
9299ba5cfae84778d628fe00c9840470	d__Bacteria	Cyanobacteria	Cyanobacteriia	MDM	MDM	MDM	MDM

## Sheet: Metagenomics
Supplemental Dataset 1 - Classification of all reads from the amplicon, metagenomic, and metatranscritomic datasets
OTU_ID	Kingdom	Phylum	Class	Order	Family	Genus	Species
0155ef6162ccc71dbd49ce01154ccaf0d6f81db4	d__Bacteria	Proteobacteria	Alphaproteobacteria	Rhizobiales	MDM	MDM	MDM
05963e3d433e879debef97eaa3e98c3f3f221f35	d__Bacteria	Proteobacteria	Alphaproteobacteria	Parvibaculales	Parvibaculaceae	Parvibaculum	MDM
06bc7f29e0148af728e43374633a1e2703ec9a33	d__Bacteria	Proteobacteria	Alphaproteobacteria	Rhodobacterales	Rhodobacteraceae	MDM	MDM
071b722adfd113902b6285fe004c84218c1a5874	d__Bacteria	Actinobacteriota	Thermoleophilia	Gaiellales	MDM	MDM	MDM
07bbe83cced7c270b98d244addfb962e3e52903f	MDM	MDM	MDM	MDM	MDM	MDM	MDM
07f77e09411f1cb87dc6fa4e6ff220ba68d242eb	d__Bacteria	Proteobacteria	Alphaproteobacteria	MDM	MDM	MDM	MDM
07fe9b0f79f1cbca61cc8b57908c5ac85bc3a960	d__Bacteria	NB1-j	NB1-j	NB1-j	NB1-j	NB1-j	MDM
08a88b148555e50a76cef8c11460519abfa089e4	d__Bacteria	MDM	MDM	MDM	MDM	MDM	MDM
08a9d71d52fc8f3b88afcaee4cd7d1b9721eaff9	MDM	MDM	MDM	MDM	MDM	MDM	MDM
08d9504b5c4bd7f52b7416445c6bfa91235beafe	d__Bacteria	Proteobacteria	Alphaproteobacteria	MDM	MDM	MDM	MDM
09961921380f16387fddccb5cc851e0d16b3abba	d__Bacteria	Planctomycetota	Planctomycetes	Pirellulales	Pirellulaceae	MDM	MDM
0a429ea4f82cec4b8551e69ef4fb520636e310e6	d__Bacteria	Proteobacteria	Alphaproteobacteria	Tistrellales	Geminicoccaceae	MDM	MDM
0a770dc2c0657941ff7dcd8b84383747af8321bf	d__Bacteria	Cyanobacteria	Cyanobacteriia	Chloroplast	Chloroplast	Chloroplast	MDM
0aec6b2a9f5c9a4879b044cb63e7c3cafb27ea3a	d__Bacteria	Proteobacteria	Alphaproteobacteria	Caulobacterales	Hyphomonadaceae	MDM	MDM
0b59ac12453e55dc51f09cd88f7fd6877103041f	d__Bacteria	Proteobacteria	Alphaproteobacteria	Rhizobiales	Hyphomicrobiaceae	MDM	MDM
0bd20b88442d810ccd3b1ad5f31e96974af3c9db	MDM	MDM	MDM	MDM	MDM	MDM	MDM
0c2686b2afb041eb970dcacb056d3047b2b16a00	d__Bacteria	Proteobacteria	Alphaproteobacteria	Rhodobacterales	Rhodobacteraceae	MDM	MDM
0e978fed90f9da0508fc43fffed34073c7e53661	d__Bacteria	Proteobacteria	Alphaproteobacteria	Rhizobiales	Rhizobiaceae	MDM	MDM
0f29e985ef48b7e3047b7828a41c3a6606a6b5c8	d__Bacteria	Proteobacteria	Alphaproteobacteria	Rhizobiales	MDM	MDM	MDM
0f98b7eb4c74add226684b833964d980613db29f	d__Bacteria	Verrucomicrobiota	Verrucomicrobiae	Opitutales	Puniceicoccaceae	Cerasicoccus	MDM
107348de84dd6bc0c983177e95076fc9d7332ad2	d__Bacteria	Cyanobacteria	Cyanobacteriia	Cyanobacteriales	Xenococcaceae	MDM	MDM
114334b45af5b17541d7abbdd4dbc5b655b46270	d__Bacteria	Cyanobacteria	Cyanobacteriia	Chloroplast	Chloroplast	Chloroplast	MDM
11d82a6285ffdf2fb1b58b628e884bf1b14cc926	MDM	MDM	MDM	MDM	MDM	MDM	MDM
13236e95e101fbf734887c47c114dd993ef4b8d1	d__Bacteria	Bacteroidota	Bacteroidia	Chitinophagales	Saprospiraceae	MDM	MDM
1336227be4f45b7e1aa7735f548d73a731a2cb4f	MDM	MDM	MDM	MDM	MDM	MDM	MDM
133cdf89114b763f8dd1907b555aea8b7464823a	d__Bacteria	Proteobacteria	Alphaproteobacteria	MDM	MDM	MDM	MDM
150a079cfaf69540bb65df18d00101abdbaaa347	d__Bacteria	Proteobacteria	Alphaproteobacteria	Caulobacterales	Parvularculaceae	MDM	MDM
15193bddcde330e27d6dfd57a8bd862dd1976f58	d__Bacteria	Proteobacteria	Alphaproteobacteria	Rhizobiales	Rhizobiaceae	Ensifer	Ensifer_terangae
15358efc83446e8ebcafb672419b3e88feef066e	d__Bacteria	Proteobacteria	Alphaproteobacteria	Rhodobacterales	Rhodobacteraceae	MDM	MDM
15b8c02ee9e99331a3138d4089c60e5d5f284d75	d__Bacteria	Proteobacteria	Alphaproteobacteria	Rhodobacterales	Rhodobacteraceae	Limibaculum	MDM
160e6a7ca28020d4d8d9aa54619a5e4ace4c5f96	d__Bacteria	Proteobacteria	Gammaproteobacteria	Nitrosococcales	Nitrosococcaceae	AqS1	MDM
162f79e69a9cb1de6a930df9374ff346921d83b0	MDM	MDM	MDM	MDM	MDM	MDM	MDM
166786b134ab8d50f78057e59fc3b4d7207aa948	d__Bacteria	Cyanobacteria	Cyanobacteriia	Cyanobacteriales	Rubidibacteraceae	Dactylococcopsis_PCC-8305	MDM
169a7daa59acf1c61f5bc8bdb943d2d45b7fdbcc	d__Bacteria	Proteobacteria	Alphaproteobacteria	Thalassobaculales	MDM	MDM	MDM
16de02444502949e75f8b65d8fc7c392aea81479	d__Eukaryota	Dinoflagellata	Dinophyceae	MDM	MDM	MDM	MDM
16ff09b0d5bb9a21faf513f1d2557abd2f05de26	d__Bacteria	Cyanobacteria	Cyanobacteriia	Chloroplast	Chloroplast	Chloroplast	MDM
175463798dc5a6ce99c51cc57d5b163fb78b3833	MDM	MDM	MDM	MDM	MDM	MDM	MDM
185108da433701cd7a0c646fad6f1e26ca51ea18	d__Bacteria	Cyanobacteria	Cyanobacteriia	MDM	MDM	MDM	MDM
18dcdb9903b75d6ba7e19af64f26133011cb4f59	d__Bacteria	Proteobacteria	Alphaproteobacteria	Rhodobacterales	Rhodobacteraceae	Limibaculum	MDM
18e40ead31eefc4004ceb541e1e8073539c25f63	d__Bacteria	Proteobacteria	Alphaproteobacteria	Rhodobacterales	Rhodobacteraceae	MDM	MDM
196a95b83b14dc8ebb23c1932e1449e6bf4b2f98	d__Bacteria	Desulfobacterota	Syntrophobacteria	Syntrophobacterales	Syntrophobacteraceae	MDM	MDM
1a15f69c27e4cb825f108b68010f27fe55bb6c93	MDM	MDM	MDM	MDM	MDM	MDM	MDM
1b6f23166127de15ac56619b96a8d3171a5addf2	d__Bacteria	Proteobacteria	Alphaproteobacteria	Kiloniellales	Kiloniellaceae	MDM	MDM
1b7da7cf365c9ce63c9d4c22530ef0aa995aca43	d__Bacteria	Cyanobacteria	Cyanobacteriia	MDM	MDM	MDM	MDM
1cabced01a1ef2e54a236d70ffb700d7757443dc	d__Bacteria	Proteobacteria	Alphaproteobacteria	Rhizobiales	MDM	Dichotomicrobium	MDM
1cb570933da15cd1749f31e6d1fd91c80cb925d0	d__Bacteria	Myxococcota	Myxococcia	Myxococcales	Myxococcaceae	P3OB-42	MDM
1e0df366c7d58835983c60793113efba58a441d5	d__Bacteria	Planctomycetota	Planctomycetes	Pirellulales	Pirellulaceae	Pir4_lineage	MDM
1e35b992fc3ac2a560e014b640b4dc431bd9c374	d__Bacteria	Proteobacteria	Alphaproteobacteria	Rhodobacterales	Rhodobacteraceae	MDM	MDM
1e4c883d112b1f104e6f10921512463dbd46d927	MDM	MDM	MDM	MDM	MDM	MDM	MDM
1e69e631c84a3e6141a6b91723908750d9b97806	d__Bacteria	Proteobacteria	Alphaproteobacteria	Rhodobacterales	Rhodobacteraceae	MDM	MDM
1e6b168461ea484418f5f8ecbf6a09c9d5766917	d__Bacteria	Cyanobacteria	Cyanobacteriia	Cyanobacteriales	Rubidibacteraceae	Dactylococcopsis_PCC-8305	MDM
1ed3a7727302ee83138d777db57b2eb0bc5060c5	d__Bacteria	Planctomycetota	Planctomycetes	Pirellulales	Pirellulaceae	Rhodopirellula	MDM
1f16565d77ae9cc113615d3bc0f81db86149cc6a	MDM	MDM	MDM	MDM	MDM	MDM	MDM
200aabda06f5210d5071e2da8c3cfe01e73efa67	d__Bacteria	Proteobacteria	Alphaproteobacteria	Defluviicoccales	Defluviicoccaceae	Defluviicoccus	MDM
2054dc4a341493149adb11ab0e66420f42baa9b5	d__Eukaryota	Nematozoa	Enoplea	MDM	MDM	MDM	MDM
20e854ba7dfc63c7de7883f13af4fc31529edee5	d__Bacteria	Proteobacteria	Alphaproteobacteria	Rhizobiales	MDM	MDM	MDM
2149fff07719a746ca87b5783ff567eec56330c3	d__Bacteria	Proteobacteria	Alphaproteobacteria	Rhodobacterales	Rhodobacteraceae	MDM	MDM
21b569898115daf6a8dda003d5bde8e6bbabe992	d__Bacteria	Planctomycetota	Planctomycetes	Pirellulales	Pirellulaceae	Pir4_lineage	MDM
21d03c9d83b89898e1d8b34772ec818f504bc8a4	d__Bacteria	Proteobacteria	Alphaproteobacteria	Caulobacterales	Parvularculaceae	Parvularcula	MDM
21fc3f353f2e10b4b8a96be5c0902dede774c3f1	d__Bacteria	Proteobacteria	Alphaproteobacteria	Rhodobacterales	Rhodobacteraceae	MDM	MDM
222e5a31aca61c76ec5fd443de605caef4d08edf	MDM	MDM	MDM	MDM	MDM	MDM	MDM
2241055ea0ae353a85b10aef23f52b114a03c421	MDM	MDM	MDM	MDM	MDM	MDM	MDM
230dbd03070e1ec0f55a154c8f46a22f2ffb033d	d__Bacteria	Proteobacteria	Alphaproteobacteria	Rhodospirillales	MDM	MDM	MDM
2354bac63536e2df8867123eee26d082bf401dcf	d__Bacteria	Proteobacteria	Alphaproteobacteria	Thalassobaculales	MDM	MDM	MDM
241335f105186f1832f07693ad317363b8c37171	d__Bacteria	Proteobacteria	Gammaproteobacteria	Alteromonadales	Alteromonadaceae	Aestuariibacter	MDM
2477fd51045630073cdfc2ce8c74b47de49be4f4	MDM	MDM	MDM	MDM	MDM	MDM	MDM
2578621462979ede12694fd2eb8c928522241d83	MDM	MDM	MDM	MDM	MDM	MDM	MDM
257bc9f3efab78a36c32ea3fc3668ebe0c6c6ae1	MDM	MDM	MDM	MDM	MDM	MDM	MDM
2611e26a2e3d48f27b84f47923641b27593bbaf4	MDM	MDM	MDM	MDM	MDM	MDM	MDM
2661b1131cbc7dea3511c18d4471715ea63a1d33	d__Bacteria	Proteobacteria	Alphaproteobacteria	Tistrellales	Geminicoccaceae	MDM	MDM
271a088ff7d42bb6a8e5ed989164254be83f9a6e	d__Bacteria	Proteobacteria	Alphaproteobacteria	MDM	MDM	MDM	MDM
2757ac4e3cc22a5640d469e62aa9c3568d53b013	d__Bacteria	Cyanobacteria	Cyanobacteriia	Cyanobacteriales	Rubidibacteraceae	Dactylococcopsis_PCC-8305	MDM
275f8feef66d26e52b7c9472de94a02756c480ff	d__Bacteria	Proteobacteria	Alphaproteobacteria	Parvibaculales	MDM	MDM	MDM
27665b342a5617f720b0ad22e76e2ac350aa1997	d__Bacteria	Proteobacteria	Alphaproteobacteria	Rhodobacterales	Rhodobacteraceae	MDM	MDM
276bb6b72cfb4ce3096e7bf44580e13221977262	d__Bacteria	Planctomycetota	OM190	OM190	OM190	OM190	MDM
277789c84d282948141d51eb4330d25a2fafe638	d__Bacteria	Proteobacteria	Alphaproteobacteria	MDM	MDM	MDM	MDM
28d5d5034c690513e3080d2ddf2a4cf4c2d4ec59	d__Bacteria	Myxococcota	Polyangia	Polyangiales	BIrii41	BIrii41	metagenome
292c2f125ebe08e0506ce86369f0fb677d36690e	d__Bacteria	Proteobacteria	Alphaproteobacteria	Caulobacterales	Caulobacteraceae	Brevundimonas	MDM
295b3404c8a97532ee38a6b12ac7bd06117d1644	MDM	MDM	MDM	MDM	MDM	MDM	MDM
297dfee2779363870886902bd5ae1e62abe39eb6	d__Eukaryota	Nematozoa	Enoplea	Enoplida	Enoplida	Enoplida	MDM
299b9596f07725ca1eb15dccc153b3bceabf9916	MDM	MDM	MDM	MDM	MDM	MDM	MDM
2a50f95a5ee21a42536e967739cc5518281b19e8	d__Bacteria	Bacteroidota	Bacteroidia	Cytophagales	Cyclobacteriaceae	Marinoscillum	MDM
2b9b72d2b5d128fde429c1ea481420f0877c408b	MDM	MDM	MDM	MDM	MDM	MDM	MDM
2b9ef19180650c71b2340109e2223660abe29543	d__Bacteria	Bdellovibrionota	Bdellovibrionia	Bdellovibrionales	Bdellovibrionaceae	OM27_clade	MDM
2bb3d5039ef371ec84465c58b0fe9c3ca74a4b2a	d__Bacteria	Proteobacteria	Alphaproteobacteria	Rhizobiales	MDM	MDM	MDM
2bd2a0680e0a40f2c2dacc2a3316a79ad53fad43	d__Bacteria	Cyanobacteria	Cyanobacteriia	Phormidesmiales	Phormidesmiaceae	Phormidium_MBIC10003	MDM
2ca075e106e1a4b5b37afa57cd521d430e620daf	d__Bacteria	Proteobacteria	Alphaproteobacteria	Rhizobiales	Rhizobiaceae	MDM	MDM
2d2eedf2731cb8d2d82c38ad69c325d200575911	d__Bacteria	Chloroflexi	Anaerolineae	SBR1031	A4b	A4b	MDM
2ddbca567f42fdcae7397890f785e324b2457dc2	d__Bacteria	Chloroflexi	Anaerolineae	SBR1031	A4b	A4b	MDM
2e2bb829a3a3326f63a33562def8e601caacc9fd	d__Bacteria	Proteobacteria	Alphaproteobacteria	Rhizobiales	Rhizobiaceae	MDM	MDM
2ea7fa2262d1007bba76e4e0e6db03f0f98c28df	d__Bacteria	Proteobacteria	Alphaproteobacteria	MDM	MDM	MDM	MDM
2ec30e7b66cc907e536491bd62d97657494b0469	d__Bacteria	Proteobacteria	Alphaproteobacteria	Rhizobiales	MDM	MDM	MDM
2efb43dfe40bbdeeb04fad64daa0cb72f8bd7e55	d__Bacteria	Proteobacteria	Alphaproteobacteria	Rhodobacterales	Rhodobacteraceae	Halodurantibacterium	MDM
2f02d6e396968454b8d9a2892ad5069895ac54e2	d__Bacteria	Cyanobacteria	Cyanobacteriia	Chloroplast	Chloroplast	Chloroplast	MDM
2f2276f7e8cdcbcefd8edc5539617e40ffecbf78	d__Bacteria	MDM	MDM	MDM	MDM	MDM	MDM
2f23e03f1a40525ecbdebea991b3da4407015ae1	d__Bacteria	Chloroflexi	Anaerolineae	SBR1031	SBR1031	SBR1031	MDM
2f8b8f32090e2d24883402f411d29c2e17d52f2d	d__Bacteria	Cyanobacteria	Cyanobacteriia	Cyanobacteriales	MDM	MDM	MDM
301fdce695991b81782f563f220749f36cf02eee	d__Bacteria	Planctomycetota	Phycisphaerae	Phycisphaerales	Phycisphaeraceae	MDM	MDM
30c84e164dd4048b70e4eda5f134015b9ec8fc4b	d__Bacteria	Proteobacteria	Alphaproteobacteria	Rhodobacterales	Rhodobacteraceae	MDM	MDM
30f14b1b185913c75c1fad2bd3bf84f98d24df19	d__Bacteria	Bacteroidota	Bacteroidia	Cytophagales	Cyclobacteriaceae	Fulvivirga	MDM
310d052c8e21a947b96abeabcfdc63f29e1577e5	d__Bacteria	Proteobacteria	Alphaproteobacteria	MDM	MDM	MDM	MDM
3118b45ac0a1d259a4895f4ce99d1a88d6519810	d__Bacteria	Proteobacteria	Alphaproteobacteria	MDM	MDM	MDM	MDM
316d7dc9fa8f8d752eca69704a184f9ef498bfcd	d__Bacteria	Proteobacteria	Gammaproteobacteria	Nitrosococcales	Nitrosococcaceae	AqS1	MDM
318247e9a3435f66aca88dbd6a8fcc1ddfab3227	d__Bacteria	Cyanobacteria	Cyanobacteriia	Cyanobacteriales	MDM	MDM	MDM
3201127d728bd980513ca0a53dbbe2c99fd20980	d__Bacteria	Proteobacteria	Alphaproteobacteria	Rhizobiales	Methyloligellaceae	MDM	MDM
3253b684f619a9607df3997d7c4aeef08c09b27b	d__Bacteria	Proteobacteria	Alphaproteobacteria	Rhizobiales	Hyphomicrobiaceae	Filomicrobium	MDM
3274da46fda7a6ab14681ba4b4c24f3f04c8ac2c	d__Bacteria	Proteobacteria	Alphaproteobacteria	MDM	MDM	MDM	MDM
328150dc19d13ad47d45d22f0daf8fe430d40e30	d__Bacteria	Planctomycetota	Phycisphaerae	Phycisphaerales	Phycisphaeraceae	MDM	MDM
32c3c3bf83afd2664cc558ae66c1c69ce5ca1cbb	d__Bacteria	Proteobacteria	Alphaproteobacteria	MDM	MDM	MDM	MDM
34f2631a9b7da3e44e8a1fd519c13fad9bddfa26	d__Eukaryota	Nematozoa	Enoplea	MDM	MDM	MDM	MDM
355535b7414d8efb550bf6f2bee045f6f60f265d	d__Eukaryota	Phragmoplastophyta	Embryophyta	Magnoliophyta	Magnoliophyta	Magnoliophyta	Nicotiana_attenuata
3565ca824c06f6caf887d8bfe9a49f5bfeefffc3	d__Bacteria	Cyanobacteria	Cyanobacteriia	Phormidesmiales	Phormidesmiaceae	Phormidium_MBIC10003	MDM
361155b8b79a8ccedc32a31c09cc89665055fc96	d__Bacteria	Proteobacteria	Alphaproteobacteria	Azospirillales	Azospirillaceae	Azospirillum	MDM
362e657de0bd9208e3cae12a4053fd76ceac3d28	d__Bacteria	Proteobacteria	Alphaproteobacteria	Rhodobacterales	Rhodobacteraceae	Limibaculum	MDM
369b55f7648c13701f2b4fbf54a21fd0d3353074	d__Bacteria	Proteobacteria	Alphaproteobacteria	Thalassobaculales	MDM	MDM	MDM
36ba12e2e22e7124a50aa4c2010286419eb8dea9	d__Bacteria	Proteobacteria	Alphaproteobacteria	Rhizobiales	MDM	MDM	MDM
36d992bc7d1a25b4a2b06667eaa4a89d1cb7782d	d__Bacteria	Proteobacteria	Alphaproteobacteria	Tistrellales	Geminicoccaceae	MDM	MDM
378c227a32f48c0317e7efe58377978da15665e7	d__Bacteria	Proteobacteria	Alphaproteobacteria	MDM	MDM	MDM	MDM
37e16407d55709f424c538ada0d48ce3cca6bd54	d__Bacteria	Proteobacteria	Alphaproteobacteria	MDM	MDM	MDM	MDM
37ea663da38e54712f0ccf639b512cfd55307e65	d__Bacteria	Cyanobacteria	Cyanobacteriia	Phormidesmiales	Nodosilineaceae	MDM	MDM
3939c8548301c8d517ebc38a53352212e8a3d098	d__Bacteria	Myxococcota	Myxococcia	Myxococcales	Myxococcaceae	P3OB-42	MDM
3a1d4c2c00cc9aca138d524c12af6d5d2d104df8	d__Bacteria	Proteobacteria	Alphaproteobacteria	MDM	MDM	MDM	MDM
3acfd5baa572d38d3f2ef1aacd43cd2873dc70db	d__Bacteria	Proteobacteria	Alphaproteobacteria	Rhizobiales	MDM	MDM	MDM
3b5936db53d0b069075e62ecdd518ac2ded97251	d__Bacteria	Proteobacteria	Alphaproteobacteria	Tistrellales	Geminicoccaceae	MDM	MDM
3da862bd1d10e2c6581291ad3f786c5efd8e981e	d__Bacteria	Proteobacteria	Alphaproteobacteria	Thalassobaculales	MDM	MDM	MDM
401a4eed1301a72875fdff46940158ce2c05eebf	d__Eukaryota	Diatomea	Bacillariophyceae	Bacillariophyceae	Bacillariophyceae	MDM	MDM
40bb0b86a69e24ea78707d5562f82caa352468ca	MDM	MDM	MDM	MDM	MDM	MDM	MDM
413d2c280154ab48222fd1bcee1871ff47e226ce	MDM	MDM	MDM	MDM	MDM	MDM	MDM
413dc44808746ee76d777ca98fb6e867461c3ca2	d__Bacteria	MDM	MDM	MDM	MDM	MDM	MDM
422bcfe0185add24826ef8a4bda6516759e952ae	d__Bacteria	Proteobacteria	Gammaproteobacteria	MDM	MDM	MDM	MDM
422fed9bd3405f7af67ca10b2046472e3caf3f42	MDM	MDM	MDM	MDM	MDM	MDM	MDM
42b159bb8620eb41210ff17f7b1bb6fecf094257	d__Bacteria	Proteobacteria	Alphaproteobacteria	MDM	MDM	MDM	MDM
43f49db9d58a48d3a17d3b65ea92c2a718fbb059	d__Bacteria	Proteobacteria	Alphaproteobacteria	Rhodobacterales	Rhodobacteraceae	MDM	MDM
4409c442895696b6345a4955cf25338d2f2c599b	d__Bacteria	Cyanobacteria	Cyanobacteriia	Cyanobacteriales	MDM	MDM	MDM
440a1099c2aeb5728600f66d07cb3cd6bbcab721	d__Bacteria	Planctomycetota	Phycisphaerae	mle1-8	mle1-8	mle1-8	MDM
443aacffabb4db9cedb187548bca468c40acce4d	d__Bacteria	Proteobacteria	Alphaproteobacteria	Rhodobacterales	Rhodobacteraceae	Paracoccus	MDM
44a25934f11cad382eb0687dc72bd52805c4f0d2	d__Bacteria	Cyanobacteria	Cyanobacteriia	MDM	MDM	MDM	MDM
44b4f30e2432b26b1c081fc71f80c3294e9af666	d__Bacteria	Proteobacteria	Alphaproteobacteria	Sphingomonadales	Sphingomonadaceae	MDM	MDM
44fedbf01c91cabd4b5abc2cee570e276c52589d	d__Bacteria	Proteobacteria	Alphaproteobacteria	Thalassobaculales	MDM	MDM	MDM
45138ddbc7b4ef54b329eef76173f0e5affc8baf	d__Eukaryota	Protalveolata	Colpodellida	Colpodellida	Colpodellida	Colpodella	MDM
454b059cb0b1adaa14239b203f2041d50ca1a7ac	d__Bacteria	Proteobacteria	Alphaproteobacteria	Rhodobacterales	Rhodobacteraceae	MDM	MDM
4657e1245adf8f869d283537040e09b90bede88f	d__Bacteria	Proteobacteria	Alphaproteobacteria	Tistrellales	Geminicoccaceae	MDM	MDM
46890430adbebfba7873c9c0e1b7c76815d56f1a	d__Bacteria	Bdellovibrionota	Bdellovibrionia	Bdellovibrionales	Bdellovibrionaceae	OM27_clade	MDM
4699a2a6cc70a1b645f8828105a223e215f0c2e4	d__Bacteria	Proteobacteria	Gammaproteobacteria	Nitrosococcales	Nitrosococcaceae	MDM	MDM
469fb15d7ad6e4710f958c162f61473faa7fe660	d__Bacteria	Proteobacteria	Alphaproteobacteria	Rhizobiales	Rhizobiaceae	MDM	MDM
47569d14ab1cc8a5e937c4d457396c71b6654f8c	d__Bacteria	Bacteroidota	Bacteroidia	Cytophagales	Cyclobacteriaceae	MDM	MDM
47634bd56390254d9821a30faff782c098488abf	d__Bacteria	Chloroflexi	Anaerolineae	SBR1031	A4b	A4b	MDM
4767dc601a198297f392475614cf26ccfa803d3a	MDM	MDM	MDM	MDM	MDM	MDM	MDM
478a500105320a8504b31b25baf96351c5d9e6af	MDM	MDM	MDM	MDM	MDM	MDM	MDM
478aa285f7206a819e62eb07dad73bc84a879234	d__Bacteria	Cyanobacteria	Cyanobacteriia	Chloroplast	Chloroplast	Chloroplast	MDM
48d00e886f6563ebfb3d96e06c5a73bb15de7c0a	d__Bacteria	Chloroflexi	Anaerolineae	SBR1031	A4b	A4b	MDM
496b023198321bb356cd50d28cbf41b782d023c4	MDM	MDM	MDM	MDM	MDM	MDM	MDM
49f1259686cf2837499844e279fc752bd83db36b	d__Bacteria	Cyanobacteria	Cyanobacteriia	MDM	MDM	MDM	MDM
4a99cf8c32cc68e58de81d7cbc118ff337b8564f	d__Bacteria	Proteobacteria	Alphaproteobacteria	Caulobacterales	Hyphomonadaceae	MDM	MDM
4bcce6370cba57f0754c0039285a0037a94fe5e4	d__Bacteria	Proteobacteria	Alphaproteobacteria	Defluviicoccales	MDM	MDM	MDM
4bf2e73e6e62aa373d51b64e74a2873adacf934e	d__Bacteria	Cyanobacteria	Cyanobacteriia	Cyanobacteriales	Xenococcaceae	MDM	MDM
4c2fa28adc606e0908c2c963f10ac56859fd0ce7	d__Bacteria	Proteobacteria	Gammaproteobacteria	Steroidobacterales	Woeseiaceae	Woeseia	MDM
4c37fa15713a870920170ffb00fe30933c38606e	d__Bacteria	Cyanobacteria	Cyanobacteriia	MDM	MDM	MDM	MDM
4cd369fd662254e70e41d9187db9f7dea908b17a	d__Bacteria	Myxococcota	Polyangia	Nannocystales	Nannocystaceae	MDM	MDM
4d385cb6f0a4de655cfafcdd2e35441e9aa5c5d2	d__Bacteria	Proteobacteria	Gammaproteobacteria	MDM	MDM	MDM	MDM
4e5ab51ce5294e8167a34d9fae6eadf4f77c3dc9	d__Bacteria	Proteobacteria	Alphaproteobacteria	MDM	MDM	MDM	MDM
4ec95ef8b5c64a5d93de05213deb6f777d85e9d1	d__Bacteria	Proteobacteria	Alphaproteobacteria	Rhizobiales	Rhodomicrobiaceae	Rhodomicrobium	MDM
4ecdebd28b09d9437980bd2acff23a4cc689fa95	d__Bacteria	Proteobacteria	Gammaproteobacteria	Steroidobacterales	Woeseiaceae	Woeseia	MDM
4f6edb8bde25232821d6467f823951ddf124439b	d__Bacteria	NB1-j	NB1-j	NB1-j	NB1-j	NB1-j	MDM
4f7c17de9bffeeb08ab4cbd36e64d99dbb49b25a	d__Bacteria	Proteobacteria	Alphaproteobacteria	MDM	MDM	MDM	MDM
4fd0248faafc06cb3b6153dd9f14bfe4fd5b34f3	d__Bacteria	NB1-j	NB1-j	NB1-j	NB1-j	NB1-j	MDM
507318803c9f2af4117759aa82ff9077ae1a66a8	d__Bacteria	Planctomycetota	Planctomycetes	Pirellulales	Pirellulaceae	Pir4_lineage	MDM
51a0551a4034db65a661ab82365e4c9970954a7b	d__Bacteria	Proteobacteria	Alphaproteobacteria	Rhizobiales	Methyloligellaceae	MDM	MDM
5298c65da6de7cc819a099927e984edfd2b722fe	d__Bacteria	Proteobacteria	Alphaproteobacteria	Rhizobiales	MDM	MDM	MDM
53243a5401bf8cff47147d50f14203971702398b	MDM	MDM	MDM	MDM	MDM	MDM	MDM
53392e45b553df70aad4bcc78d54fc515dcfd45a	d__Bacteria	Planctomycetota	Planctomycetes	Planctomycetales	Rubinisphaeraceae	SH-PL14	MDM
5402c124b6d58247f08b9d510a570bc4101716b7	d__Bacteria	Proteobacteria	Alphaproteobacteria	Rhodobacterales	Rhodobacteraceae	Limibaculum	MDM
540382bf73b874029c6acfcf8451ed13553c043d	MDM	MDM	MDM	MDM	MDM	MDM	MDM
543ecdbfbaea0c5ed6915cd8452e0a23875b7865	d__Bacteria	Proteobacteria	Alphaproteobacteria	Caulobacterales	Parvularculaceae	Amphiplicatus	MDM
5483bd630cc31dfa212a6d69a049e0575ea97491	d__Bacteria	Cyanobacteria	Cyanobacteriia	Cyanobacteriales	Rubidibacteraceae	Dactylococcopsis_PCC-8305	MDM
55319da5e8b1a5110dc42ca0f7317ca96415c643	d__Bacteria	Myxococcota	Myxococcia	Myxococcales	Myxococcaceae	P3OB-42	MDM
557b4b5f2b87032253d01ffa1beb1d575d46c79b	d__Bacteria	Proteobacteria	Alphaproteobacteria	Rhizobiales	MDM	MDM	MDM
5583b6ab48e7807b182ab98e1e22271401b58a9b	MDM	MDM	MDM	MDM	MDM	MDM	MDM
55a4f7515ce5864d16e34b68fea2d5467f8695aa	d__Bacteria	Proteobacteria	Alphaproteobacteria	Caulobacterales	Parvularculaceae	MDM	MDM
55a54d9982aa38c265262f78d5b98b8ebbadd6fe	d__Bacteria	Desulfobacterota	Desulfovibrionia	Desulfovibrionales	Desulfovibrionaceae	Desulfovibrio	MDM
55bb9f7c6d6b51bad6ff4a507be3119ba554aa62	d__Bacteria	Proteobacteria	Alphaproteobacteria	Rhizobiales	Rhodomicrobiaceae	Rhodomicrobium	MDM
563a03c96bf97f9a30835a549926707ea24dd642	d__Bacteria	Bacteroidota	Bacteroidia	Chitinophagales	Saprospiraceae	MDM	MDM
573bdab2f66c9356fb63c2b94da2a03ae29d1b43	d__Bacteria	Myxococcota	Myxococcia	Myxococcales	Myxococcaceae	P3OB-42	MDM
5816268dd0eaa589199bac9e2c58fea93e158d57	MDM	MDM	MDM	MDM	MDM	MDM	MDM
5824b4b7c5e1031604dc186b4b0f431341660e66	d__Bacteria	Proteobacteria	Alphaproteobacteria	Rhodobacterales	Rhodobacteraceae	Limibaculum	MDM
59600b369e319268588f450112dbca24f950924c	d__Bacteria	Proteobacteria	Alphaproteobacteria	Caulobacterales	Parvularculaceae	Parvularcula	MDM
5a44b13177099cc1c6cea698c24ade715da24ea5	d__Bacteria	Proteobacteria	Alphaproteobacteria	Thalassobaculales	MDM	MDM	MDM
5a946426a4fea60064342b425ba7c8e9690f9d4b	d__Bacteria	NB1-j	NB1-j	NB1-j	NB1-j	NB1-j	MDM
5ab185b7e2c8f7676f855273d58c3c264e623655	d__Bacteria	Proteobacteria	Gammaproteobacteria	MDM	MDM	MDM	MDM
5ad49fe5e2f4144772d12337aac5ff81abe8a4a7	d__Bacteria	Proteobacteria	Gammaproteobacteria	MDM	MDM	MDM	MDM
5adfd1b09e997499ba6862e332fba79845632ad2	MDM	MDM	MDM	MDM	MDM	MDM	MDM
5b07ae41a41fec883a9341025e87d36f514c47de	d__Bacteria	Proteobacteria	Alphaproteobacteria	Rhodobacterales	Rhodobacteraceae	MDM	MDM
5b3eb3a94c0f4dbc66b2e9667c1964f99fd046ec	d__Bacteria	Planctomycetota	Phycisphaerae	Phycisphaerales	Phycisphaeraceae	SM1A02	MDM
5b43b0470a6c298cc1b33450a7f53b77fb5aec1b	d__Bacteria	Proteobacteria	Alphaproteobacteria	Thalassobaculales	MDM	MDM	MDM
5b79542a944566ca7d09b9a9894a56a1210ac823	d__Bacteria	Verrucomicrobiota	Verrucomicrobiae	Verrucomicrobiales	DEV007	DEV007	MDM
5c5f5c1b9223e0a09dc4c9145129229954ad5f30	d__Bacteria	Proteobacteria	Gammaproteobacteria	Steroidobacterales	Woeseiaceae	MDM	MDM
5cd4686ef57639964568aa7bd16b6a55dd444bfd	d__Bacteria	Cyanobacteria	Cyanobacteriia	Cyanobacteriales	MDM	MDM	MDM
5d2df90451c2cd880874f096e23f9921689db6bd	MDM	MDM	MDM	MDM	MDM	MDM	MDM
5d478c74753bf29dfc57f5161ea69be0f46314ea	d__Bacteria	Proteobacteria	Alphaproteobacteria	MDM	MDM	MDM	MDM
5e901529cc153c6c1ff043c95913616da53116fe	d__Bacteria	Proteobacteria	Alphaproteobacteria	Tistrellales	Geminicoccaceae	MDM	MDM
5e97830ca3e983e8398d800e8e06e61f9f66d7d3	d__Bacteria	Desulfobacterota	Desulfobacteria	Desulfobacterales	Desulfosarcinaceae	MDM	MDM
5fdc71db47dd29e300ce11419d1389c361033b23	MDM	MDM	MDM	MDM	MDM	MDM	MDM
601c326393a7d1dff6a6f1625e6cb39c00f4953b	MDM	MDM	MDM	MDM	MDM	MDM	MDM
601c70a15e3d513819d9b6fbad02ee525ee4867f	MDM	MDM	MDM	MDM	MDM	MDM	MDM
61454368cb06a3bcd240c632a91603ca23391182	d__Bacteria	Proteobacteria	Alphaproteobacteria	MDM	MDM	MDM	MDM
6158859734ee1c537267710a98ece8623e4cb31e	MDM	MDM	MDM	MDM	MDM	MDM	MDM
615ab4854293cc08cc771fc32e8ad959fbe695f1	d__Bacteria	Planctomycetota	Planctomycetes	Pirellulales	Pirellulaceae	MDM	MDM
61d375a370a7650d60eeec2b0a669e881a1d5ffc	d__Bacteria	Proteobacteria	Alphaproteobacteria	Caulobacterales	Hyphomonadaceae	MDM	MDM
631ed7ba3dc1d89fd3f569675d32ea172bcb3743	d__Bacteria	Desulfobacterota	Desulfovibrionia	Desulfovibrionales	Desulfovibrionaceae	Desulfovibrio	MDM
634ed98f44a93c9aa1173651b678193af289c0f9	d__Bacteria	Proteobacteria	Alphaproteobacteria	Parvibaculales	MDM	MDM	MDM
6358b3a034cea678af6c22f4edc528e1625f68b9	d__Bacteria	Proteobacteria	Alphaproteobacteria	Thalassobaculales	MDM	MDM	MDM
639e58c754f8eca1ff10e740aff1e8e5a5a5201f	d__Bacteria	Proteobacteria	Alphaproteobacteria	Rhodobacterales	Rhodobacteraceae	MDM	MDM
63f17603a0cefd0cce63bd224b0f0dc4d2557614	d__Bacteria	Myxococcota	Myxococcia	Myxococcales	Myxococcaceae	P3OB-42	MDM
643e0c4a69dcec1bf6a9f692b80d77ea53608ba4	d__Bacteria	Cyanobacteria	Cyanobacteriia	Phormidesmiales	Phormidesmiaceae	Phormidium_MBIC10003	MDM
644f3f3b68b2a9118306565ac019ff448cdda142	d__Bacteria	Proteobacteria	Alphaproteobacteria	Rhizobiales	MDM	Dichotomicrobium	MDM
6548b13e3a07bdab938e7a2d09582d20c21a4731	MDM	MDM	MDM	MDM	MDM	MDM	MDM
657bbdaaba3abb7cf3c9d0591aa14b59ed4bfdf8	d__Bacteria	Myxococcota	Polyangia	Polyangiales	Sandaracinaceae	Sandaracinus	MDM
657ca16d96e87b8b740ce9d75d3a75f3311387e0	d__Bacteria	Chloroflexi	Anaerolineae	SBR1031	A4b	A4b	MDM
65f5d9ce2a5a85b723a806c03c5aedef255980c7	d__Bacteria	Proteobacteria	Alphaproteobacteria	Rhodobacterales	Rhodobacteraceae	Limibaculum	MDM
666b04d034f1a4d027efef3b3bb1af1c722c188e	d__Bacteria	NB1-j	NB1-j	NB1-j	NB1-j	NB1-j	MDM
66a56f587bd29b836fec1a3bd5ee86e93cd4d028	d__Bacteria	Cyanobacteria	Cyanobacteriia	Phormidesmiales	Phormidesmiaceae	Phormidium_MBIC10003	MDM
66bcc6ded004c845d76146b60556f6fab40cbf7d	MDM	MDM	MDM	MDM	MDM	MDM	MDM
67028c64e80ee3896e2d5e6178602acf9af887e1	d__Bacteria	Myxococcota	Polyangia	Polyangiales	Sandaracinaceae	Sandaracinus	MDM
67114edeb6a5f73902a7ed908d4afaf4ff09d7fe	d__Bacteria	Proteobacteria	Alphaproteobacteria	Rhizobiales	MDM	Dichotomicrobium	MDM
67df10e2006dd1178e585345993dc1bd62e96104	d__Bacteria	Proteobacteria	Alphaproteobacteria	MDM	MDM	MDM	MDM
686b45b62fb68e0a0e98120f462ee21a1be8902c	d__Bacteria	Proteobacteria	Alphaproteobacteria	MDM	MDM	MDM	MDM
689fec0714b398a7fa332d7c7597f05247374620	d__Bacteria	Proteobacteria	MDM	MDM	MDM	MDM	MDM
690f6c8fbe4de52ce7ebb127fc7f67b9ad5bb33c	MDM	MDM	MDM	MDM	MDM	MDM	MDM
694f2ba93ab69585a5dff810bed1aae8ef0bb33c	d__Bacteria	Cyanobacteria	Cyanobacteriia	Cyanobacteriales	MDM	MDM	MDM
696473d3ebcf2a18054fc0271efd2e5f2a2663ea	d__Bacteria	Chloroflexi	Anaerolineae	Ardenticatenales	MDM	MDM	MDM
6b0e48f214ade73674ff54c703e489119fd9f1a8	d__Bacteria	Proteobacteria	Alphaproteobacteria	Rhizobiales	Rhizobiaceae	Bartonella	Bartonella_sp.
6c5bea8f5ec6e685152dda152c7aeffcc85dcbf5	d__Bacteria	Proteobacteria	Alphaproteobacteria	MDM	MDM	MDM	MDM
6eafe2d5de3ade30087117be011c3a768442d4a7	d__Bacteria	Proteobacteria	Alphaproteobacteria	Thalassobaculales	MDM	MDM	MDM
6f47c07d8ade23fc492eafa5c5ae787cb5019703	MDM	MDM	MDM	MDM	MDM	MDM	MDM
6fff8760f56a54b5e9623fae8c592cfda6194293	MDM	MDM	MDM	MDM	MDM	MDM	MDM
7028bdc11f2158c0439705ca6abc156456f7e9c3	MDM	MDM	MDM	MDM	MDM	MDM	MDM
702c6a1ba9bfe35060e2961b30b8965afd53ab32	d__Bacteria	Proteobacteria	Alphaproteobacteria	Rhodobacterales	Rhodobacteraceae	MDM	MDM
7047136fb0100f31531b24fe9c6f40db46510a39	d__Bacteria	Proteobacteria	Alphaproteobacteria	MDM	MDM	MDM	MDM
70a10475c3385dd4747f905f18ce4c3dd754bc0b	d__Bacteria	Proteobacteria	Alphaproteobacteria	MDM	MDM	MDM	MDM
71e8d341b77fab28694bf8247ee4ba45186aa99d	MDM	MDM	MDM	MDM	MDM	MDM	MDM
7260bdfbc35b584220797105be836f33aefa06bd	d__Bacteria	Proteobacteria	Alphaproteobacteria	Rhodobacterales	Rhodobacteraceae	Roseivivax	MDM
73d78698107072cc56ae434c97ce5b02a6c1eee3	d__Bacteria	Planctomycetota	Phycisphaerae	Phycisphaerales	Phycisphaeraceae	SM1A02	MDM
74bf2946a2d772f7454695fc18f3de80638963f1	d__Eukaryota	Nematozoa	Enoplea	Enoplida	Enoplida	Enoplida	MDM
750ec3bb0ad248bdb19e72e7a5198103d3909863	d__Bacteria	Proteobacteria	Gammaproteobacteria	Alteromonadales	Alteromonadaceae	MDM	MDM
75a524e500f276cdf999ea41f3c3ebdad05153bf	d__Bacteria	Proteobacteria	Alphaproteobacteria	Tistrellales	Geminicoccaceae	MDM	MDM
768d4613440ce8f35451e89bed98c344580d6c7c	d__Bacteria	Planctomycetota	Phycisphaerae	Phycisphaerales	Phycisphaeraceae	SM1A02	MDM
76c8afa89363f9836f6ddce85931ba9bc7db581a	d__Eukaryota	Diatomea	Bacillariophyceae	Bacillariophyceae	Bacillariophyceae	Navicula	MDM
76d5468f0f68c90a4e4e1eaf47234883a532a4d3	d__Bacteria	Myxococcota	Myxococcia	Myxococcales	Myxococcaceae	P3OB-42	MDM
77e3fa3d7d4db662117aaaf3dd670a472cebf96a	MDM	MDM	MDM	MDM	MDM	MDM	MDM
79598092de8fbfb8cab85445155a5238f1f48a2b	d__Bacteria	Myxococcota	Myxococcia	Myxococcales	Myxococcaceae	P3OB-42	MDM
7a59affab28a44e0dee62408ffff4189429e0024	d__Bacteria	Planctomycetota	Phycisphaerae	Phycisphaerales	Phycisphaeraceae	SM1A02	MDM
7ac68ec72b9b3e679abca3970f815d3cc92b16d9	d__Bacteria	Planctomycetota	Planctomycetes	Pirellulales	Pirellulaceae	MDM	MDM
7bb551d916e6aa668299f76948a97969ce37436d	d__Bacteria	Proteobacteria	Alphaproteobacteria	MDM	MDM	MDM	MDM
7bcacda0d3523a4be96303b2612f1bfca595ebff	MDM	MDM	MDM	MDM	MDM	MDM	MDM
7c3206da3a350d22fc50758edfec71ffc21d70f5	MDM	MDM	MDM	MDM	MDM	MDM	MDM
7cd6284306f686fb695020cf75e8c48807db2893	d__Bacteria	Cyanobacteria	Cyanobacteriia	Cyanobacteriales	Xenococcaceae	MDM	MDM
7d8bb6fc239b42f72c9f5b050073838d711c616e	MDM	MDM	MDM	MDM	MDM	MDM	MDM
7d8e6c2132bd11b962ba1edd6291489399e17eab	MDM	MDM	MDM	MDM	MDM	MDM	MDM
7dba9b8aeaffde6133bfccbacf1f6c636ed2013c	d__Eukaryota	Diatomea	Bacillariophyceae	Bacillariophyceae	Bacillariophyceae	Cymbella	Didymosphenia_geminata
7df65333eae0a657ac05646f4eb40daffcc1e741	d__Bacteria	Proteobacteria	Alphaproteobacteria	MDM	MDM	MDM	MDM
7e032bf568f661e096797d6c255dc719bf3ee6e5	MDM	MDM	MDM	MDM	MDM	MDM	MDM
7e0e0b26b17ee9ddae8994324de5bd8276c69d5a	MDM	MDM	MDM	MDM	MDM	MDM	MDM
7e27ca328e54b30e4bba80c70fbee48d7ca8d15c	MDM	MDM	MDM	MDM	MDM	MDM	MDM
7edd86595b274da8691231524a0fcd166cc93c4b	MDM	MDM	MDM	MDM	MDM	MDM	MDM
7f86c80b3c197f32e5828f0aa9f0b76d4c723eec	d__Bacteria	Proteobacteria	Alphaproteobacteria	Defluviicoccales	MDM	MDM	MDM
7f97b48816e55587668400ae768f75044b7a4d8d	d__Bacteria	Proteobacteria	Alphaproteobacteria	Thalassobaculales	MDM	MDM	MDM
80bcaa004ab770f32c441b6766532382babd3999	d__Bacteria	Proteobacteria	Alphaproteobacteria	Rhodobacterales	Rhodobacteraceae	MDM	MDM
80c3e1c01e80aef10c83c800df64472d2fe1ae97	MDM	MDM	MDM	MDM	MDM	MDM	MDM
80d6334ba58a012c37c7316a7f81f9181a8463c0	d__Eukaryota	Ochrophyta	Pelagophyceae	Sarcinochrysidales	Sarcinochrysidales	MDM	MDM
81a319808f5c0f77525fcce37e47d04469969a53	MDM	MDM	MDM	MDM	MDM	MDM	MDM
82387e938b54c42ebedb05bf5d80cee069e48f25	d__Bacteria	Proteobacteria	Alphaproteobacteria	Rhizobiales	Hyphomicrobiaceae	Filomicrobium	MDM
827b521aea2ecf03a658d866332b8d33dc4621e0	d__Bacteria	Proteobacteria	Alphaproteobacteria	Caulobacterales	Parvularculaceae	Parvularcula	MDM
82cb86955fdbd911a6036033ca462fae4da298c8	d__Bacteria	Planctomycetota	Phycisphaerae	Phycisphaerales	Phycisphaeraceae	SM1A02	MDM
8367dfaa005f4824a0182703226dd31fb15a81ed	d__Bacteria	Proteobacteria	Alphaproteobacteria	MDM	MDM	MDM	MDM
83915e39c5ba1b2d9e5417cf45fc9d367b55dc59	d__Bacteria	Bacteroidota	Bacteroidia	Cytophagales	Cyclobacteriaceae	MDM	MDM
840fc9c7878ac118934dff35d920d2c6144fbc02	MDM	MDM	MDM	MDM	MDM	MDM	MDM
8445a0d4b7464484d8d4b9ff8bda58bb03eedfc6	d__Bacteria	Cyanobacteria	Cyanobacteriia	Cyanobacteriales	MDM	MDM	MDM
84a440ede758704f41e644878bce5f798d26da8b	d__Bacteria	Proteobacteria	Alphaproteobacteria	Rhodobacterales	Rhodobacteraceae	MDM	MDM
85868cc73e9ac39cf90af694522ee54ed516b333	MDM	MDM	MDM	MDM	MDM	MDM	MDM
85a8e51b5846db6acc2e325e44b9ae90f15638ff	MDM	MDM	MDM	MDM	MDM	MDM	MDM
85f4f277c8922f2d3c0ca31c23705759a953664b	d__Bacteria	Proteobacteria	Alphaproteobacteria	MDM	MDM	MDM	MDM
85fc45e3547a95d77007f643c6fae72bd033a322	d__Bacteria	Proteobacteria	Alphaproteobacteria	Tistrellales	Geminicoccaceae	MDM	MDM
8679291808e2680e2728d1651b15d7f2821e0b00	d__Bacteria	Planctomycetota	Planctomycetes	Pirellulales	Pirellulaceae	Rubripirellula	MDM
86a0875b0bd92b951ffedb5e265a15ab4c387161	MDM	MDM	MDM	MDM	MDM	MDM	MDM
86fb12b6dcead5d58c206220da7de9ff29b5082d	d__Eukaryota	Diatomea	Bacillariophyceae	Bacillariophyceae	Bacillariophyceae	Navicula	MDM
87105c5b5ef71707c3d7c5a0df068fe0b61d9ea8	d__Bacteria	NB1-j	NB1-j	NB1-j	NB1-j	NB1-j	MDM
8739a38aee53a64101663c4f1dc69149f9132b95	d__Bacteria	Cyanobacteria	Cyanobacteriia	Chloroplast	Chloroplast	Chloroplast	MDM
87c89f35e6b99ea34c4f078032e7b42c5549be04	d__Bacteria	Cyanobacteria	Cyanobacteriia	MDM	MDM	MDM	MDM
87cc25489475eefe6cafe7c6e440db5a107bcd43	d__Bacteria	Proteobacteria	Alphaproteobacteria	MDM	MDM	MDM	MDM
8849c149b499c1205678e1bef01c98a094f45ce6	MDM	MDM	MDM	MDM	MDM	MDM	MDM
88e52783292a0724ceaa30f71abf9d1268e5ed72	d__Bacteria	Proteobacteria	Alphaproteobacteria	Rhodobacterales	Rhodobacteraceae	MDM	MDM
89a7044c3aa098eea3067fb76dbf9320b49094c0	d__Bacteria	Proteobacteria	Alphaproteobacteria	Rhizobiales	Rhizobiaceae	MDM	MDM
8a450ffd99d4bd29c4049e8d9c667005f5789e04	d__Bacteria	Planctomycetota	Planctomycetes	Pirellulales	Pirellulaceae	Pir4_lineage	MDM
8ab33f6d822e449cc9f3cd501e1f70631fe94f28	d__Bacteria	Proteobacteria	Alphaproteobacteria	Tistrellales	Geminicoccaceae	MDM	MDM
8b0a0923df7ce608c732c1eb7d687dee08dd9189	d__Bacteria	Proteobacteria	Alphaproteobacteria	Caulobacterales	Hyphomonadaceae	Maricaulis	MDM
8b1abe962954d7f4b14e6a19f3a0da1ed6af82a1	d__Bacteria	Proteobacteria	Alphaproteobacteria	Rhizobiales	MDM	MDM	MDM
8b4babf04435d082ee2117605340b9f62cd763e9	d__Bacteria	NB1-j	NB1-j	NB1-j	NB1-j	NB1-j	MDM
8c855c34ad9eb4d23e286127350808cac8acde6a	d__Bacteria	Planctomycetota	Phycisphaerae	Phycisphaerales	Phycisphaeraceae	SM1A02	MDM
8db1613706fee36a09bdc4894fb1e47fbb03ba04	d__Bacteria	Planctomycetota	Pla3_lineage	Pla3_lineage	Pla3_lineage	Pla3_lineage	MDM
8e2f605913f97779b88db513ab517d520e8307fb	d__Bacteria	Bacteroidota	Bacteroidia	Cytophagales	Cyclobacteriaceae	MDM	MDM
8f0c8f75a91da02d9a1614f6c69fb8157180c385	d__Bacteria	Proteobacteria	Alphaproteobacteria	MDM	MDM	MDM	MDM
8f0e7737ad4ffc26125072542df77ae7b3fa351f	MDM	MDM	MDM	MDM	MDM	MDM	MDM
8fbe0dcbdc981e624e7a1f9c762638ab0a682230	d__Bacteria	Proteobacteria	Alphaproteobacteria	Rhodobacterales	Rhodobacteraceae	Limibaculum	MDM
90740ca996631e76ba50d23169e1f3aee2b7917a	d__Bacteria	Proteobacteria	Alphaproteobacteria	Caulobacterales	Caulobacteraceae	MDM	MDM
921f16c6009c984095c8bf95631b843033888a68	d__Bacteria	Cyanobacteria	Cyanobacteriia	Cyanobacteriales	Coleofasciculaceae	Wilmottia_Ant-Ph58	MDM
926e5e2cf7df1e08cb4962eea4b7161cd65b0d39	MDM	MDM	MDM	MDM	MDM	MDM	MDM
9280fcceb115a35ca262766920d704b84056aa13	d__Bacteria	Cyanobacteria	Cyanobacteriia	Cyanobacteriales	MDM	MDM	MDM
9283ea402b203e8287de790322489ad37042d9ee	d__Bacteria	Proteobacteria	Alphaproteobacteria	Rhodobacterales	Rhodobacteraceae	Paracoccus	MDM
95283251459aa4ea9715fdf430f4e2b9d4ea418e	d__Bacteria	Proteobacteria	Gammaproteobacteria	MDM	MDM	MDM	MDM
961c2c835e91ddcd9b9f93023fc2c8025f7ef754	d__Bacteria	Proteobacteria	Alphaproteobacteria	Rhodobacterales	Rhodobacteraceae	MDM	MDM
96cf1579e51613907e3a79adce3a5cec9a1bca92	d__Bacteria	Proteobacteria	Alphaproteobacteria	MDM	MDM	MDM	MDM
9791dd8b395fddefb4fae1e9c5e2621f92c11c4f	d__Bacteria	Proteobacteria	Alphaproteobacteria	Rhodobacterales	Rhodobacteraceae	MDM	MDM
97dabfda6ddc2b81cab6836a9d220ae8f1e88c13	MDM	MDM	MDM	MDM	MDM	MDM	MDM
97e8f213cc2c0cced58f9e8cdf83ca459188871b	d__Bacteria	Proteobacteria	Alphaproteobacteria	Rhizobiales	Xanthobacteraceae	Pseudolabrys	MDM
98122df272ad0ecafee1bf868368c8a6b3040952	d__Bacteria	Proteobacteria	Alphaproteobacteria	MDM	MDM	MDM	MDM
9882681d7d571ba9ffab03b142c7c9a960688502	d__Bacteria	Proteobacteria	Alphaproteobacteria	Rhodobacterales	Rhodobacteraceae	Limibaculum	MDM
995304d3018c7a685ea1be8aa89cfd266ea41890	d__Bacteria	Proteobacteria	Alphaproteobacteria	Caulobacterales	Parvularculaceae	MDM	MDM
99c040f306aed09dc75e50d759aa776504a8cf4c	d__Bacteria	Proteobacteria	Alphaproteobacteria	Rhodobacterales	Rhodobacteraceae	Dinoroseobacter	MDM
99ded265a2c7ef7c8f238968e9d48fa066815a76	d__Bacteria	Proteobacteria	Alphaproteobacteria	Rhizobiales	MDM	MDM	MDM
9ba5d519f769bc14513d85ae46568ebfc863a590	d__Bacteria	Proteobacteria	Gammaproteobacteria	MDM	MDM	MDM	MDM
9c0033aa357ce3407b90b5918189933df92897fd	d__Bacteria	Proteobacteria	Gammaproteobacteria	Steroidobacterales	Woeseiaceae	Woeseia	MDM
9cddda63a3d9d6286fabc77b8bcc886e6073e761	d__Bacteria	Chloroflexi	Anaerolineae	SBR1031	A4b	A4b	MDM
9d561e74ed5deb2dcd0fa767e6e7bc881fe59587	d__Bacteria	Cyanobacteria	Cyanobacteriia	Chloroplast	Chloroplast	Chloroplast	MDM
9dd3acb9dd23d09cc03da84b0a72dd3309db64d7	d__Bacteria	Bacteroidota	Bacteroidia	Cytophagales	Cyclobacteriaceae	Ekhidna	MDM
9e995cb679ca7ca52053c5d96211cc29a4e9b57a	d__Bacteria	Proteobacteria	Alphaproteobacteria	Thalassobaculales	MDM	MDM	MDM
9f4ae14a518507d7909bc5d46abf1da27ea08f8a	MDM	MDM	MDM	MDM	MDM	MDM	MDM
9fcf1633a37288bb3d193afa1b02c602e22ae6ec	d__Bacteria	Planctomycetota	Phycisphaerae	Phycisphaerales	Phycisphaeraceae	MDM	MDM
9fe0a50c9f00f77de173608cc08e64ed7ef5567d	d__Bacteria	Proteobacteria	Alphaproteobacteria	Rhizobiales	MDM	MDM	MDM
a0aa010b8739b144cb4027a5be6bfd8247b53a54	d__Bacteria	Proteobacteria	Alphaproteobacteria	Tistrellales	Geminicoccaceae	MDM	MDM
a20b897942ff59f6877f7c7b12ea5a884b005267	d__Bacteria	Planctomycetota	MDM	MDM	MDM	MDM	MDM
a25f52b7b6723b1acd707e324a9067b2b0a4dbb3	d__Bacteria	Proteobacteria	Alphaproteobacteria	Tistrellales	Geminicoccaceae	MDM	MDM
a2b25d19d99aebb1d139609da115e4a34022924f	d__Bacteria	Planctomycetota	Phycisphaerae	Phycisphaerales	Phycisphaeraceae	MDM	MDM
a2dd8ea0430d4b25d79ee3b2ef9cd9539cf8e806	MDM	MDM	MDM	MDM	MDM	MDM	MDM
a38e48ed5e0bb4cb8f2e551c0fa23a595354b7c2	d__Bacteria	Proteobacteria	Alphaproteobacteria	Rhizobiales	MDM	Dichotomicrobium	MDM
a466e1903e543bd5cd8f5cccef40ea88bed962e0	d__Bacteria	Myxococcota	Polyangia	Nannocystales	Nannocystaceae	MDM	MDM
a50bcb1b273cf3467b6f5ea9155de3f48b0160a8	d__Bacteria	Bdellovibrionota	Bdellovibrionia	Bdellovibrionales	Bdellovibrionaceae	OM27_clade	MDM
a5353dc1f111ef029382cbc4253f73f5d4ccbfa3	d__Bacteria	Proteobacteria	Alphaproteobacteria	Rhizobiales	MDM	Anderseniella	MDM
a5ad61c8936ef30fb43d10503a3353d77ee7ccc1	MDM	MDM	MDM	MDM	MDM	MDM	MDM
a6420c6989afc6b0f8fd0b57fe937927febd8ffa	MDM	MDM	MDM	MDM	MDM	MDM	MDM
a6e642f3d7f964bc7578821516ebc78a956ec575	d__Bacteria	Desulfobacterota	Desulfovibrionia	Desulfovibrionales	Desulfovibrionaceae	Desulfovibrio	MDM
a6f062224ac01ff8be6fb91c4853281f435f6dc2	d__Bacteria	Chloroflexi	Anaerolineae	SBR1031	SBR1031	SBR1031	MDM
a76a96a47fc0a4073b73e253d4728138422b07ca	MDM	MDM	MDM	MDM	MDM	MDM	MDM
a772d2a9676fbe4c10c59212caefb1e52fee3a0a	d__Bacteria	Cyanobacteria	Cyanobacteriia	Phormidesmiales	Phormidesmiaceae	Acrophormium_PCC-7375	MDM
a93c5fa3ad4c4cfc67a7ee49069f5a791653316b	d__Bacteria	Proteobacteria	Alphaproteobacteria	Kiloniellales	Kiloniellaceae	Tistlia	MDM
a9bae9e382b18f8cd13727675d2d8815e071700a	MDM	MDM	MDM	MDM	MDM	MDM	MDM
aad689aea6557aca0a5c81cda68ece9453612d97	MDM	MDM	MDM	MDM	MDM	MDM	MDM
abfc236b7537aac23a8ff773efd1d5c935366fcc	d__Bacteria	Proteobacteria	Alphaproteobacteria	Rhizobiales	Beijerinckiaceae	Methylobacterium-Methylorubrum	MDM
ac2de11431ca528bb9d72b9a7b8aa5f96b36ea37	MDM	MDM	MDM	MDM	MDM	MDM	MDM
ad172204a5336e8fa9451e7737c23ed33affd8f2	MDM	MDM	MDM	MDM	MDM	MDM	MDM
ad625cd525e5be18b0a79d1db49038e0de53e43f	MDM	MDM	MDM	MDM	MDM	MDM	MDM
ad68e3a377e1a3a5cd743f63d1454b2a7e6be21f	d__Bacteria	Proteobacteria	Alphaproteobacteria	Rhodobacterales	Rhodobacteraceae	MDM	MDM
af266d7b65a74209fe6a9bf5b7b6c7fe3d336363	d__Bacteria	Proteobacteria	Alphaproteobacteria	MDM	MDM	MDM	MDM
b0e7adfee66d7ed70dc7fc422c0ee2db56c2fa10	d__Bacteria	Proteobacteria	Alphaproteobacteria	Caulobacterales	Parvularculaceae	Parvularcula	MDM
b1450e19cb5a4b965d0568122febed7fd3473273	d__Bacteria	Planctomycetota	Phycisphaerae	Phycisphaerales	Phycisphaeraceae	SM1A02	MDM
b1fa7c2b5d4a31b3e33cb921051bad72feeeeffb	d__Bacteria	Proteobacteria	Alphaproteobacteria	MDM	MDM	MDM	MDM
b2169f349f046b163e08baf7895a4859e5e9df81	d__Bacteria	Planctomycetota	Phycisphaerae	Phycisphaerales	Phycisphaeraceae	SM1A02	MDM
b2bfacc0487e1d660bdfc2abb55facf3742b2cda	d__Bacteria	Proteobacteria	Alphaproteobacteria	MDM	MDM	MDM	MDM
b2c8c97ee2375a3031088f1ee0db5a65121e18d9	MDM	MDM	MDM	MDM	MDM	MDM	MDM
b2f058aa0ada7b5a80788b286173f8a97a9e3d8c	d__Bacteria	Myxococcota	Myxococcia	Myxococcales	Myxococcaceae	P3OB-42	MDM
b37a82d48bc59300273f1d88e394d833e013fcd7	d__Bacteria	Proteobacteria	Alphaproteobacteria	Caulobacterales	MDM	MDM	MDM
b3a16cc4ecd9486baad83bd5f2e245483543920c	d__Bacteria	Proteobacteria	Alphaproteobacteria	Rhizobiales	MDM	Dichotomicrobium	MDM
b3bfde8d16e8a0c4330cc6e560642dfa9c75fe34	d__Bacteria	Chloroflexi	Anaerolineae	SBR1031	SBR1031	SBR1031	MDM
b3cd5372de05766bba4f52cddc82d24d65c444da	MDM	MDM	MDM	MDM	MDM	MDM	MDM
b3fa898aa9d3d91d53370f71286ed86af859791c	d__Bacteria	Proteobacteria	Alphaproteobacteria	Rhodobacterales	Rhodobacteraceae	Limibaculum	MDM
b46573dad72238e5561dd63f3507a4a7b7f9cbd8	d__Bacteria	Proteobacteria	Alphaproteobacteria	MDM	MDM	MDM	MDM
b4f4babb5ec8358cfb2fafcb973ac3212f89ee2d	d__Bacteria	Cyanobacteria	Cyanobacteriia	Phormidesmiales	MDM	MDM	MDM
b545f4d515e9c57bfc1e5957bd0ca440b1e7daaf	MDM	MDM	MDM	MDM	MDM	MDM	MDM
b5fb1c83679165f494ccf2d88e273f5cc0bbbbde	d__Bacteria	Proteobacteria	Gammaproteobacteria	Enterobacterales	Enterobacteriaceae	Klebsiella	Klebsiella_pneumoniae
b63208b12f0b54f4528600cc5f108522b5768339	d__Bacteria	Planctomycetota	Phycisphaerae	Phycisphaerales	Phycisphaeraceae	SM1A02	MDM
b703d0addd40a35137b7469de68d88cab70d456d	d__Bacteria	Proteobacteria	Alphaproteobacteria	Caulobacterales	Parvularculaceae	Parvularcula	MDM
b75742861bc962e57f28372111306c7d5bae70ad	d__Bacteria	Proteobacteria	Alphaproteobacteria	Rhodobacterales	Rhodobacteraceae	MDM	MDM
b7affc8c62b62f9782be9896ae2816077d799d65	MDM	MDM	MDM	MDM	MDM	MDM	MDM
b8557437a1df718d0049cd3c03089ab799abcf2c	d__Eukaryota	Diatomea	Bacillariophyceae	Bacillariophyceae	Bacillariophyceae	Navicula	MDM
b8ce378475bc4c2fc2b0217e88fdc2e41a439640	MDM	MDM	MDM	MDM	MDM	MDM	MDM
b903af6c29b351b72644d5e528e8c182e109946d	d__Bacteria	Bacteroidota	Rhodothermia	Rhodothermales	Rhodothermaceae	MDM	MDM
b9700c74645fa731849147c9f0ae3d8f9bc42765	d__Bacteria	Cyanobacteria	Cyanobacteriia	MDM	MDM	MDM	MDM
b9919e6ea3e0013737c1887d223e5fc12eb0939e	d__Bacteria	Planctomycetota	Phycisphaerae	Phycisphaerales	Phycisphaeraceae	SM1A02	MDM
b9f7a0d6a206fcf9d847e7c634666bf38261892c	d__Bacteria	Proteobacteria	Alphaproteobacteria	Rhodobacterales	Rhodobacteraceae	MDM	MDM
b9fd7605a0bdc37775e1074fa8045bed33266315	d__Bacteria	Cyanobacteria	Cyanobacteriia	Cyanobacteriales	Xenococcaceae	MDM	MDM
bb234342690fb55f1210fc372fd0da08651b4aa2	d__Bacteria	Proteobacteria	Alphaproteobacteria	Rhizobiales	MDM	MDM	MDM
bb64e8e122b35923ffb65d4d7133062d3de0dca2	d__Bacteria	Planctomycetota	Phycisphaerae	Phycisphaerales	Phycisphaeraceae	MDM	MDM
bcf0007da566935cb5c6b34772a1d4d903b6469d	MDM	MDM	MDM	MDM	MDM	MDM	MDM
bdb44688f49a1048308640607a3a46c8f8d725c6	d__Bacteria	Proteobacteria	Alphaproteobacteria	Rhodobacterales	Rhodobacteraceae	Limibaculum	MDM
bdcda67d5008126f136cd723f62c5738805fb2a2	d__Bacteria	Proteobacteria	Alphaproteobacteria	Caulobacterales	Hyphomonadaceae	Hyphomonas	MDM
c024e5db24e1039a8f34a2e10de70f88f4d4f4c4	MDM	MDM	MDM	MDM	MDM	MDM	MDM
c0be6e5d52b53f82c4d7dbb00b8712b5497c2083	d__Bacteria	Bacteroidota	Bacteroidia	Cytophagales	Cyclobacteriaceae	Ekhidna	MDM
c1509fe403e638244ea79f704e811b14ddf84a6d	d__Bacteria	Planctomycetota	Planctomycetes	Pirellulales	Pirellulaceae	MDM	MDM
c30d1669db3730cc1ff104808086b12d974631c1	d__Bacteria	Proteobacteria	Alphaproteobacteria	MDM	MDM	MDM	MDM
c3cdbbcba0cc594c51996401adffc55d08dc2612	d__Bacteria	Cyanobacteria	Cyanobacteriia	Phormidesmiales	MDM	MDM	MDM
c4ca01c37c6beb97bf76d58c8164eaf1e6aeab22	d__Bacteria	Proteobacteria	Alphaproteobacteria	MDM	MDM	MDM	MDM
c510c4c106069f4bcd27d68cd3e2f712405dc479	d__Bacteria	Bacteroidota	Bacteroidia	MDM	MDM	MDM	MDM
c558605383e1ac5edbe2cb383a8f57b54f8956a6	MDM	MDM	MDM	MDM	MDM	MDM	MDM
c5688dd8c50a31cf3936587a6476c3d9bb55ee25	MDM	MDM	MDM	MDM	MDM	MDM	MDM
c56df89bb8e02e24c1a3c8e3b78366c934fee1a4	MDM	MDM	MDM	MDM	MDM	MDM	MDM
c5d0aa0f8f8b64ef0bb7b978500afcf09e9ee136	MDM	MDM	MDM	MDM	MDM	MDM	MDM
c5e5116134ce8c2bbf42a075e4cbba170241fcf0	d__Bacteria	Bdellovibrionota	Bdellovibrionia	Bdellovibrionales	Bdellovibrionaceae	OM27_clade	MDM
c67b9d6ec38fe49aa6082a33e21b701ece81e9f6	d__Bacteria	Proteobacteria	Alphaproteobacteria	Kiloniellales	Kiloniellaceae	Tistlia	MDM
c73dce55bdbfe0291fca617448c30555241c7839	d__Bacteria	Cyanobacteria	Cyanobacteriia	Cyanobacteriales	MDM	MDM	MDM
c7f0a1bd619c3e3e33ecfbf50b15df4a82ec2d78	d__Bacteria	NB1-j	NB1-j	NB1-j	NB1-j	NB1-j	MDM
c852d1e9fcef5929cfb2097fe4a6919e5c11ea7b	d__Bacteria	Myxococcota	Myxococcia	Myxococcales	Myxococcaceae	P3OB-42	MDM
c87128bac61dd4fb9035bda935026e9b9dab917f	d__Bacteria	Proteobacteria	Alphaproteobacteria	MDM	MDM	Acuticoccus	MDM
c8c3520f18a50abfcbd0bd15392cc8db0116852d	d__Bacteria	Proteobacteria	Alphaproteobacteria	MDM	MDM	MDM	MDM
c9293b50a9d3accc4c5947461db8bf622cded480	d__Eukaryota	Diatomea	Bacillariophyceae	Bacillariophyceae	Bacillariophyceae	Navicula	MDM
ca86acbcc984a3942d5df15be142ee47ec009677	d__Bacteria	Planctomycetota	OM190	OM190	OM190	OM190	MDM
caa31febec65287053fcd1dcbf9316634cc59db9	d__Eukaryota	Diatomea	Bacillariophyceae	Bacillariophyceae	Bacillariophyceae	Navicula	MDM
cad57c44c73fd5496e65eb2f65cb5c4be1c7cc2d	d__Bacteria	Proteobacteria	Gammaproteobacteria	Steroidobacterales	Woeseiaceae	Woeseia	MDM
cad843cbcc61983e1d624810ed1dc18a69dec6f9	MDM	MDM	MDM	MDM	MDM	MDM	MDM
cb444dec85898ec58d8fdb87633877c6ea090c17	d__Bacteria	Proteobacteria	Gammaproteobacteria	Arenicellales	Arenicellaceae	MDM	MDM
cb9c3b00281d453b6f08d8a2ab13b53739e7b16d	MDM	MDM	MDM	MDM	MDM	MDM	MDM
cc2f0b2018dcc160cac5c80db896e58a2e443a36	d__Bacteria	Cyanobacteria	Cyanobacteriia	Cyanobacteriales	Coleofasciculaceae	MDM	MDM
cd13c6115a12bf8af81939be5672a105a5a29bd5	MDM	MDM	MDM	MDM	MDM	MDM	MDM
cede1ce3aed89a7c08a8eaec067335b8cd9d4e5e	d__Bacteria	Proteobacteria	Alphaproteobacteria	Rhizobiales	MDM	Dichotomicrobium	MDM
cef915ca49c5536de9a19dec6a6999b69f6682da	d__Bacteria	Proteobacteria	Alphaproteobacteria	Defluviicoccales	Defluviicoccaceae	Defluviicoccus	MDM
cf74a4f2f111c2a849e3d6f5c2a1d3a8b3e0785a	d__Bacteria	Proteobacteria	Alphaproteobacteria	Rhodobacterales	Rhodobacteraceae	MDM	MDM
cfa3e311259278877170a70b206f970493d7757c	d__Bacteria	Planctomycetota	Planctomycetes	Pirellulales	Pirellulaceae	MDM	MDM
d0e28e3668513297d725799b3f1f0cfdafa9f628	d__Bacteria	Proteobacteria	Alphaproteobacteria	Caulobacterales	Parvularculaceae	MDM	MDM
d1065d269d4141d5167838368aea7467ac1f3eb0	d__Bacteria	NB1-j	NB1-j	NB1-j	NB1-j	NB1-j	MDM
d147dbfc4bc49ce8d91c30f6b64ea4e0708afcab	d__Bacteria	NB1-j	NB1-j	NB1-j	NB1-j	NB1-j	MDM
d1b35a1f289b931f2ce03a99d23c8377fa1e713d	d__Bacteria	Cyanobacteria	Cyanobacteriia	Eurycoccales	MDM	MDM	MDM
d1d32644d2a3726831f8d59ca549fde8c56a5d09	d__Bacteria	Planctomycetota	Phycisphaerae	Phycisphaerales	Phycisphaeraceae	SM1A02	MDM
d268d40de44ce2c0dc3ba2f2c9898e8f603d0162	d__Bacteria	Proteobacteria	Alphaproteobacteria	Rhodobacterales	Rhodobacteraceae	MDM	MDM
d278f5ca7589ad374508dac60792f1fdfda1e9d8	d__Bacteria	Myxococcota	Polyangia	Polyangiales	MDM	MDM	MDM
d3718264e5c4685205b8d860ec639851fc08a5c0	MDM	MDM	MDM	MDM	MDM	MDM	MDM
d399a6dbb6183b7b38b2c33aed89195fb120b485	d__Bacteria	Proteobacteria	Alphaproteobacteria	Micavibrionales	Micavibrionaceae	MDM	MDM
d46462c651b253214b10a86a3b9ae49422343165	d__Bacteria	Planctomycetota	Planctomycetes	Pirellulales	Pirellulaceae	Rhodopirellula	Rhodopirellula_sp.
d4d91ca766f5ba14b9009babc7aea83ea219a053	d__Bacteria	Cyanobacteria	Cyanobacteriia	Cyanobacteriales	MDM	MDM	MDM
d4fea9358389c6ab2de6f66ea7ed7159094719d5	d__Bacteria	Proteobacteria	Alphaproteobacteria	Rhodobacterales	Rhodobacteraceae	Limibaculum	MDM
d526b24045da5d125950ab259b7dca52d61e7019	MDM	MDM	MDM	MDM	MDM	MDM	MDM
d565114bb6b374b212906762c454dfb8d996e0ff	d__Bacteria	Cyanobacteria	Cyanobacteriia	Cyanobacteriales	Xenococcaceae	MDM	MDM
d576fdc35da33208443b5e0b079b2fddfd51337f	d__Bacteria	Chloroflexi	Anaerolineae	SBR1031	SBR1031	SBR1031	MDM
d57a534d676fcfe10574c80e22d3062b83fa83bf	d__Bacteria	Proteobacteria	Alphaproteobacteria	Rhodobacterales	Rhodobacteraceae	Limibaculum	MDM
d5d184bf090e9490793201108fed33a9d7603a5c	d__Bacteria	Proteobacteria	Alphaproteobacteria	Rhodobacterales	Rhodobacteraceae	MDM	MDM
d60fc871ecda6ea7ae419aef38e59adb217af453	MDM	MDM	MDM	MDM	MDM	MDM	MDM
d71e2bdf7b88bec55ebef9120e4b7ac44c370317	d__Bacteria	NB1-j	NB1-j	NB1-j	NB1-j	NB1-j	MDM
d7440aad2a1f0f2abf35ae0cf25f00ccb3ade90e	d__Bacteria	Proteobacteria	Alphaproteobacteria	MDM	MDM	MDM	MDM
d7641a9ec5cb6eae94a3f69ae514747d4ffc6fb1	d__Bacteria	Proteobacteria	Alphaproteobacteria	MDM	MDM	MDM	MDM
d79a40420369e1a52a52f01e374e47f3b9cdd2cb	MDM	MDM	MDM	MDM	MDM	MDM	MDM
d7e326c4429b80592daddc6708b9116a112c09f4	MDM	MDM	MDM	MDM	MDM	MDM	MDM
d81b1b4df178435a244248b3c9340d58ef05c060	d__Bacteria	Proteobacteria	Alphaproteobacteria	Tistrellales	Geminicoccaceae	MDM	MDM
d88ff1b591d6d5f0ac74ddd32b38995a478be59c	MDM	MDM	MDM	MDM	MDM	MDM	MDM
d8a84659fb37c9710551294cda838c02b743d9a3	d__Bacteria	Proteobacteria	Alphaproteobacteria	Rhizobiales	Stappiaceae	Pseudovibrio	MDM
d9113d9ff04937c428eb1704e5fb8ca673251aa3	MDM	MDM	MDM	MDM	MDM	MDM	MDM
dad183748a70f4b2dcbc6a378dec734c7d18609d	d__Bacteria	Proteobacteria	Alphaproteobacteria	MDM	MDM	MDM	MDM
dadd2e26c84cc816004079bc63e0234b5cf2a4ff	d__Bacteria	Acidobacteriota	Thermoanaerobaculia	Thermoanaerobaculales	Thermoanaerobaculaceae	Subgroup_10	MDM
db7acbc08cd9acc2dfb309e7069d96e8157feda9	d__Bacteria	Cyanobacteria	Cyanobacteriia	Phormidesmiales	Phormidesmiaceae	Phormidium_MBIC10003	Leptolyngbya_sp.
dbc5bd567fa961d8aadb44bef580b882a8e3e76f	d__Bacteria	Proteobacteria	Alphaproteobacteria	Rhizobiales	MDM	MDM	MDM
dca4bf12da9590afe41f56c2f3b9b1ad88b2cc89	d__Bacteria	Chloroflexi	Anaerolineae	Caldilineales	Caldilineaceae	Litorilinea	Litorilinea_aerophila
dd521f82732eda6dd2388d927b5ceed5266b4de7	d__Bacteria	NB1-j	NB1-j	NB1-j	NB1-j	NB1-j	MDM
de01eba83fb08ac94f0487a8f7ebe4279ce84261	d__Eukaryota	Nematozoa	Enoplea	Enoplida	Enoplida	Enoplida	MDM
de22b558003595e96fe87c9d2e70b78840226cfd	d__Bacteria	Proteobacteria	Alphaproteobacteria	Tistrellales	Geminicoccaceae	MDM	MDM
de2387a10d33a61768d659bb1016fb7c5d721db7	d__Bacteria	Proteobacteria	Alphaproteobacteria	Rhodobacterales	Rhodobacteraceae	MDM	MDM
de34367778e690622919e044ab8a98d16178894d	MDM	MDM	MDM	MDM	MDM	MDM	MDM
deb32f40259ad0c3c08f318f1913b1e8deed9065	d__Bacteria	Planctomycetota	Planctomycetes	Pirellulales	Pirellulaceae	Rhodopirellula	Rhodopirellula_sp.
e095b71a37521347020169f1a76581a4fa6d3116	d__Bacteria	Proteobacteria	Alphaproteobacteria	MDM	MDM	MDM	MDM
e20c91b1648337baaed42dda199de1d2556fe18b	d__Bacteria	Proteobacteria	Gammaproteobacteria	MDM	MDM	MDM	MDM
e25ee964f944f3b8d3db1dd08bf724cf8af59318	d__Bacteria	Proteobacteria	Alphaproteobacteria	Dongiales	Dongiaceae	Dongia	MDM
e2ea9fb81fadb8eaf114b3b52ddcf239b6e4b148	MDM	MDM	MDM	MDM	MDM	MDM	MDM
e394cdf2d4b711d9edf909bbcd4bf32d0a8d7ea5	d__Bacteria	Proteobacteria	Alphaproteobacteria	Caulobacterales	Parvularculaceae	MDM	MDM
e53ad0c136ade1f2582b87094b550024f0b91664	MDM	MDM	MDM	MDM	MDM	MDM	MDM
e570cabab7f326ab7a879d5975e65e9c0725dc6d	d__Bacteria	Cyanobacteria	Cyanobacteriia	Cyanobacteriales	Xenococcaceae	Chroococcidiopsis_PCC-6712	MDM
e5ce7540da9105c36fc22aaa71e610044339bc24	d__Bacteria	Proteobacteria	Gammaproteobacteria	Coxiellales	Coxiellaceae	Coxiella	Coxiella_burnetii
e5d44acaff8aef08125fe5653bc3fb76dc8eec49	d__Bacteria	Cyanobacteria	Cyanobacteriia	Cyanobacteriales	Xenococcaceae	Xenococcus_PCC-7305	MDM
e5f2c6d4a77dca883d7897db4ae29a4af3c10f2b	d__Bacteria	Proteobacteria	Alphaproteobacteria	Parvibaculales	MDM	MDM	MDM
e6848d2edd3fa45e25777b3b389d852bfee92d5a	MDM	MDM	MDM	MDM	MDM	MDM	MDM
e949be19e62630c1fbc0b381f81c0e955f5abb60	d__Bacteria	Cyanobacteria	Cyanobacteriia	Cyanobacteriales	Xenococcaceae	Pleurocapsa_PCC-7319	Stanieria_sp.
ea9d1b7eb64648e80d4c4b345682f8c6a764dd4a	d__Bacteria	Proteobacteria	Alphaproteobacteria	Sphingomonadales	Sphingomonadaceae	Novosphingobium	MDM
eb12f2ce2ce8c83b9592584f5bad38b2eabe6924	d__Bacteria	Actinobacteriota	Thermoleophilia	MDM	MDM	MDM	MDM
ebd48d06233cda1f670939352f187e3d4a9219fc	d__Bacteria	Proteobacteria	Alphaproteobacteria	Rhodobacterales	Rhodobacteraceae	MDM	MDM
ebed57dcf3ec738809f85a24c029c3a59a982a8a	MDM	MDM	MDM	MDM	MDM	MDM	MDM
ec05aabd22df42d0f646730db2bfc29a75a16768	d__Eukaryota	Protalveolata	Colpodellida	Colpodellida	Colpodellida	Colpodella	MDM
ec0af4bdc929ca725501d34e20330a0cb25b1d1c	d__Bacteria	Planctomycetota	Phycisphaerae	Phycisphaerales	Phycisphaeraceae	SM1A02	MDM
eced17f076439713e8bc20058ef80803c6105cff	MDM	MDM	MDM	MDM	MDM	MDM	MDM
efbb2d25f0548ca1d98aa40133f5d45e48a10808	d__Bacteria	Proteobacteria	Alphaproteobacteria	Rhodobacterales	Rhodobacteraceae	MDM	MDM
f00d0005cebf8f14f3b7daf808bc73db2f57dcf4	d__Bacteria	Proteobacteria	Gammaproteobacteria	Steroidobacterales	Woeseiaceae	Woeseia	MDM
f014d901e9ffaf7adc7200fd7ea919d4e92c8af8	d__Bacteria	Proteobacteria	Alphaproteobacteria	MDM	MDM	MDM	MDM
f0b88d24e16249278208e179548fd34ea3d8068a	d__Bacteria	Proteobacteria	Alphaproteobacteria	Rhizobiales	MDM	Dichotomicrobium	MDM
f1b6993da1c9217b2f640f4e10b1d468d8d569ab	d__Bacteria	Planctomycetota	Phycisphaerae	MDM	MDM	MDM	MDM
f1f73ba7c267092090aa945119baa6d5c249d8b7	d__Bacteria	Proteobacteria	Alphaproteobacteria	Rhizobiales	Methyloligellaceae	MDM	MDM
f2b0098041768691bf2e06104a78b544e6b4bc1a	d__Bacteria	Cyanobacteria	Cyanobacteriia	Cyanobacteriales	MDM	MDM	MDM
f321f6afb74160f5f21eb83e3f1b8f02253b2e8a	d__Eukaryota	Diatomea	Bacillariophyceae	Bacillariophyceae	Bacillariophyceae	MDM	MDM
f36e78ad4716441ca8f952ececca6f5c40d637e3	d__Bacteria	Proteobacteria	Alphaproteobacteria	Rhizobiales	MDM	MDM	MDM
f3704a3575707b94fd7cdf56ae8e03081279c093	d__Bacteria	Verrucomicrobiota	Verrucomicrobiae	Opitutales	Puniceicoccaceae	Cerasicoccus	MDM
f370fdd4285bdc24e56ca087a4f67af05008b562	d__Bacteria	Planctomycetota	Planctomycetes	Pirellulales	Pirellulaceae	Rhodopirellula	Rhodopirellula_sp.
f38ca463270fc5584738000e02058abf6d9301d1	d__Bacteria	Proteobacteria	Alphaproteobacteria	Rhodobacterales	Rhodobacteraceae	MDM	MDM
f38ebf9443a9fc1f31e9e6683701c4ec7b7a5165	d__Bacteria	Verrucomicrobiota	Verrucomicrobiae	Opitutales	Puniceicoccaceae	MDM	MDM
f4073d3b0b667ec5efb823497569f73125ae74a5	d__Bacteria	Proteobacteria	Alphaproteobacteria	Tistrellales	Geminicoccaceae	MDM	MDM
f40e489c98f99896899e3265c19cd43fdad82f74	d__Bacteria	Proteobacteria	Gammaproteobacteria	MDM	MDM	MDM	MDM
f5026ac6553776659fa2e0554cef81ad961f820b	d__Bacteria	Acidobacteriota	Acidobacteriae	PAUC26f	PAUC26f	PAUC26f	MDM
f5105345247785356ead0264a85853f2f552ea7a	d__Bacteria	Proteobacteria	Gammaproteobacteria	Chromatiales	Chromatiaceae	Marichromatium	MDM
f5e4c1e8adcc7ef3c8d95b48aac77d6c7b954f76	d__Bacteria	Proteobacteria	Alphaproteobacteria	Rhodobacterales	Rhodobacteraceae	Limibaculum	MDM
f78281761a8aab0eb99fa09087bc5f4c56a6104d	d__Bacteria	Cyanobacteria	Cyanobacteriia	Phormidesmiales	Phormidesmiaceae	Phormidium_MBIC10003	MDM
f791a0d37c5c042449da7bbd7a0eefbc637769cf	MDM	MDM	MDM	MDM	MDM	MDM	MDM
f85a42dc224213f0cb13f5ba8807aac7ab588bee	d__Bacteria	Proteobacteria	Alphaproteobacteria	Caulobacterales	Parvularculaceae	Amphiplicatus	MDM
f8e4dfc0b3f310a2893762eb285728c2cb0305b1	MDM	MDM	MDM	MDM	MDM	MDM	MDM
f91c69c354ae359183cf7da906dd1f98a92f2339	d__Bacteria	Proteobacteria	Alphaproteobacteria	Rhodobacterales	Rhodobacteraceae	MDM	MDM
f95bc2f596662ab5cf7448276fb9730bea489380	d__Bacteria	Proteobacteria	Alphaproteobacteria	Tistrellales	Geminicoccaceae	Candidatus_Alysiosphaera	MDM
f9c05bbec275c4de3b26ea83c1bad0960b9e83c8	MDM	MDM	MDM	MDM	MDM	MDM	MDM
faf91a956e4a011e41a75e0674f0b5b0b8942083	d__Bacteria	Proteobacteria	Alphaproteobacteria	Caulobacterales	Hyphomonadaceae	Hyphomonas	MDM
fafc08b23a8598e97bf2e8452ba17a2a10aa9ce1	d__Bacteria	Myxococcota	Myxococcia	Myxococcales	Myxococcaceae	P3OB-42	MDM
fb36580e7b550755bdb2b5e01056f6360cec2ced	MDM	MDM	MDM	MDM	MDM	MDM	MDM
fcafea7b2cac701909124207845d703b28726688	d__Bacteria	NB1-j	NB1-j	NB1-j	NB1-j	NB1-j	MDM
fd18ec46f41af6cb2b5dd11cc85f3a8541f08429	d__Bacteria	Cyanobacteria	Cyanobacteriia	Eurycoccales	Leptococcaceae	Leptococcus_JA-3-3Ab	MDM
fe7e605e4a253c9b8573fdda2f6fc66c7d799ae9	d__Bacteria	Proteobacteria	Alphaproteobacteria	Rhodobacterales	Rhodobacteraceae	Tropicimonas	MDM
ff114736bc25f4a6c41e355e1dccebb79ccf4a18	MDM	MDM	MDM	MDM	MDM	MDM	MDM
ffedcd359d0de3f4cc0e390420a53dec800c9141	d__Bacteria	Proteobacteria	Alphaproteobacteria	Rhodobacterales	Rhodobacteraceae	MDM	MDM
fff2f87ce3fe4840f92b2bf258897f6980710526	MDM	MDM	MDM	MDM	MDM	MDM	MDM

## Sheet: Metatranscriptomics
Supplemental Dataset 1 - Classification of all reads from the amplicon, metagenomic, and metatranscritomic datasets
OTU_ID	Kingdom	Phylum	Class	Order	Family	Genus	Species
000d42468c28c9a87b4ebdc7c184612673e35155	d__Eukaryota	Dinoflagellata	Dinophyceae	Gymnodiniphycidae	MDM	MDM	MDM
001d4d3daf791a9b1428c67302025eb2f76adbd5	d__Eukaryota	Diatomea	Bacillariophyceae	Bacillariophyceae	Bacillariophyceae	Navicula	MDM
0028f7d8e4634b34b69e962eeac6787dff3d100f	d__Eukaryota	Ascomycota	Dothideomycetes	MDM	MDM	MDM	MDM
002f9a5c76331636acc44bc144d16ba8621a38de	d__Eukaryota	Florideophycidae	Corallinophycidae	Corallinophycidae	Corallinophycidae	Corallinophycidae	MDM
0040d26313ec597999c2c5f84130a1ab45981bfe	d__Eukaryota	Nematozoa	Chromadorea	Ascaridida	Ascaridida	Ascaridida	Krefftascaris_sharpiloi
004db6bc038519bfc60042a3dedaacfb29c12d0d	d__Bacteria	Proteobacteria	Alphaproteobacteria	Rhodobacterales	Rhodobacteraceae	MDM	MDM
0058bd202c09234df1d1edef8ed8657c7485df44	d__Bacteria	Bacteroidota	Bacteroidia	Chitinophagales	MDM	MDM	MDM
0072a2ec316a97ef58d3f372db2f14865c546502	d__Eukaryota	Nematozoa	Chromadorea	Chromadorida	Chromadorida	Chromadorida	MDM
00803abbdc4e1655ade485e6626460704986ca95	MDM	MDM	MDM	MDM	MDM	MDM	MDM
008c3636976acbf5d1bdf11e96bf92622e29e8e6	d__Bacteria	Cyanobacteria	Cyanobacteriia	Cyanobacteriales	Xenococcaceae	MDM	MDM
00bd41a840c7eb9cb58ddb73dd574abc685f6b28	d__Eukaryota	Phragmoplastophyta	Embryophyta	Magnoliophyta	Magnoliophyta	Magnoliophyta	MDM
00eb32230d777ed56461e8ed79c09fa55041676b	d__Bacteria	Proteobacteria	Gammaproteobacteria	Enterobacterales	Enterobacteriaceae	Escherichia-Shigella	MDM
0123e8d8aeb1e2fcb1cce44e9babefb6ed5a3690	d__Bacteria	Sumerlaeota	Sumerlaeia	MDM	MDM	MDM	MDM
0168b5ac40f58328dc1e7ca72ea0fb83c35bf4b9	d__Bacteria	Cyanobacteria	Cyanobacteriia	Phormidesmiales	Nodosilineaceae	Nodosilinea_PCC-7104	MDM
0176cea7cf2d2af2b61bfb72569d16f91f6d13e8	d__Eukaryota	Arthropoda	Maxillopoda	Harpacticoida	Harpacticoida	Harpacticoida	MDM
017cad7ce248c3d2614dc98ecd6c9569c8941841	d__Eukaryota	Chlorophyta	Prasinophytae	Prasinophytae	Prasinophytae	Prasinophytae	MDM
01cd7767c72dcca7f9a82264fc5e6c1e10521abd	d__Eukaryota	Ciliophora	Intramacronucleata	Conthreep	Colpodea	MDM	MDM
01e1dc0808bfe982ad3cf1b8d5cf773e8a1e1bc5	d__Bacteria	Cyanobacteria	Cyanobacteriia	Phormidesmiales	Phormidesmiaceae	Phormidium_MBIC10003	MDM
01e4643d8b18f0517b6715d8360a86f6eff660b9	d__Eukaryota	Protalveolata	Colpodellida	Colpodellida	Colpodellida	Colpodella	MDM
021e988b2a755ad9da59b6d080a30667c417522e	d__Eukaryota	Diatomea	Bacillariophyceae	Bacillariophyceae	Bacillariophyceae	MDM	MDM
0231874708e537b890fdcd76cb5f268c661821d0	d__Bacteria	Cyanobacteria	Cyanobacteriia	MDM	MDM	MDM	MDM
026257e0999e2d8c7806e1e97553fad61f71c6ca	d__Eukaryota	Annelida	Polychaeta	MDM	MDM	MDM	MDM
027b134698f8fe5a266a8d9ebf369a8937b5ae2c	d__Eukaryota	Amoebozoa	Discosea	Dactylopodida	Dactylopodida	Paramoeba	MDM
027f8a658bfb0b9a79ac3c649cae5b4196777618	d__Eukaryota	Cercozoa	Chlorarachniophyta	Chlorarachniophyta	Chlorarachniophyta	MDM	MDM
0284edd4265c69f5a27dc71f6f2af145cd849029	d__Eukaryota	Ochrophyta	MDM	MDM	MDM	MDM	MDM
028bcdefc593b01a265ee5c09c9e6975f4daf7e7	MDM	MDM	MDM	MDM	MDM	MDM	MDM
02ad67b0c567ef67dd12b97d15e78112b32063f4	d__Eukaryota	Labyrinthulomycetes	Labyrinthulomycetes	Labyrinthulomycetes	Thraustochytriaceae	Aplanochytrium	MDM
02d06dc5b8098416d41b75d3154b9c3b0e4e123d	d__Eukaryota	Nematozoa	Chromadorea	Araeolaimida	Araeolaimida	Araeolaimida	MDM
02d2ef942fc9275347601c448b62eaedb56aaf25	d__Eukaryota	Diatomea	Bacillariophyceae	Bacillariophyceae	Bacillariophyceae	Bacillariophyceae	MDM
02e53fb412b646524ffa05d659ae20cd0bbbb029	MDM	MDM	MDM	MDM	MDM	MDM	MDM
0358f6f52d68443c0e4bac2e8eae99a0caa99e41	d__Bacteria	Bacteroidota	Bacteroidia	Cytophagales	Amoebophilaceae	MDM	MDM
035ea61a50c3248f07760542e7ad20323b126f8a	MDM	MDM	MDM	MDM	MDM	MDM	MDM
036bdc7ed25812ab28e0490c9d1c4260b0e41d36	d__Bacteria	Cyanobacteria	Cyanobacteriia	Cyanobacteriales	Xenococcaceae	MDM	MDM
0398e3e9c0c6e8c3872e569a67a9d46bc35e85bd	d__Bacteria	Bacteroidota	Bacteroidia	Cytophagales	Cyclobacteriaceae	Ekhidna	MDM
03d1dfbd2eac3c66781c8209eb79001fba9d2913	d__Bacteria	Cyanobacteria	Cyanobacteriia	Cyanobacteriales	Xenococcaceae	MDM	MDM
03e3d80eb1cd17b5717aa4411c8d23bb64a4925b	d__Bacteria	Proteobacteria	Alphaproteobacteria	Rhodobacterales	Rhodobacteraceae	Pseudooceanicola	MDM
03f2fdcfa142adf2cb3fffd49c24dc467c524f18	d__Eukaryota	Amoebozoa	Discosea	Dactylopodida	Dactylopodida	Paramoeba	Paramoeba_pemaquidensis
041699981cb31b0cc15eb1ed523f5db45df31ab2	MDM	MDM	MDM	MDM	MDM	MDM	MDM
0419da2787322634395a62dbfb363e274eeef2ab	d__Eukaryota	Holozoa	Choanoflagellida	Craspedida	Salpingoecidae	MDM	MDM
042132387bb36576c1092489434bcf4dffb1261d	d__Eukaryota	Diatomea	Bacillariophyceae	Bacillariophyceae	Bacillariophyceae	Sellaphora	MDM
042a43773c360a7c912d80536e86b6cb03ad8924	d__Eukaryota	Nematozoa	Enoplea	MDM	MDM	MDM	MDM
043e781f46056dcf08a700e1e229e625aa56086f	MDM	MDM	MDM	MDM	MDM	MDM	MDM
0477d1debbf4bd13b7586aa02e319260771d973a	d__Eukaryota	Ascomycota	Sordariomycetes	Microascales	Halosphaeriaceae	Corollospora	MDM
04981499e27505fc3cf71e5d13b3c8fdf0bd7fb0	d__Eukaryota	Annelida	Polychaeta	Spionida	Spionida	Spionida	MDM
04ba8f2df44ad731ed71c97ba6ad720967b19a4b	d__Eukaryota	Diatomea	Coscinodiscophytina	Fragilariales	Fragilariales	MDM	MDM
04c199238150e019ae418bfcdbfee4213f70d503	d__Eukaryota	Prymnesiophyceae	Coccolithales	Coccolithales	Coccolithales	MDM	MDM
04c27ef42290713710d7bf32a5641791c4c070d5	MDM	MDM	MDM	MDM	MDM	MDM	MDM
04e729f96212c1c2f2c652f731f249431cf2a1f3	d__Eukaryota	Nematozoa	Chromadorea	Chromadorida	Chromadorida	Chromadorida	MDM
050dcd47c2418e1d4df5c5d8982bdb74675326be	MDM	MDM	MDM	MDM	MDM	MDM	MDM
0512db13657d0572a9b313810efc755bb875c16d	d__Bacteria	Firmicutes	Bacilli	Bacillales	Bacillaceae	Bacillus	MDM
052b072de507e7b28c5c35ced81973956daa42ee	d__Eukaryota	Phragmoplastophyta	Embryophyta	Magnoliophyta	Magnoliophyta	Magnoliophyta	Triticum_aestivum
058037bcc3066505f06cdcbb8dfe33de0f649687	d__Eukaryota	Arthropoda	Maxillopoda	Harpacticoida	Harpacticoida	Harpacticoida	MDM
059ef2dc2ea8eb5e0346f126c4d977227be3fce1	d__Bacteria	Bacteroidota	Bacteroidia	Cytophagales	Flammeovirgaceae	MDM	MDM
05bbe5e737c33923e558a227c6714811b0f0c638	d__Eukaryota	Ochrophyta	MDM	MDM	MDM	MDM	MDM
05cbab8ee6607842be95665e6a7fa3c8afd396f8	d__Bacteria	Cyanobacteria	Cyanobacteriia	Chloroplast	Chloroplast	Chloroplast	MDM
05ea275e6cebd2f03ccaf07964c531d889d97ef9	d__Eukaryota	Ciliophora	Intramacronucleata	Spirotrichea	Euplotia	Euplotes	MDM
05ee8d021ffa72272390139fab76b344e474362a	d__Eukaryota	Chlorophyta	Ulvophyceae	Ulvophyceae	Ulvophyceae	Ulvophyceae	MDM
0635ed23b0f620fc1eaa076ed7d534cdbea52e7c	d__Bacteria	Cyanobacteria	Cyanobacteriia	Chloroplast	Chloroplast	Chloroplast	MDM
065ad1f1444a29fbba2670dc8c16aaa0eca53463	d__Bacteria	Myxococcota	Polyangia	Blfdi19	Blfdi19	Blfdi19	MDM
065d3e89dbd3e59b46e86be9b215ee5813b07b55	d__Eukaryota	Nematozoa	Chromadorea	Monhysterida	Monhysterida	Monhysterida	MDM
067c8879b3ca8b3bf79c4c37565f4305b2712c89	d__Eukaryota	MDM	MDM	MDM	MDM	MDM	MDM
069b85c71634fcbb0f2234e70a33426a93bfdccf	d__Eukaryota	Ciliophora	Intramacronucleata	Spirotrichea	Euplotia	Aspidisca	MDM
06bf77c5faa64fe40e438afe0482be24fe7dd064	MDM	MDM	MDM	MDM	MDM	MDM	MDM
07151be3890c16dcf8976fe1cd1d7a421889109d	MDM	MDM	MDM	MDM	MDM	MDM	MDM
071f2b3c74884e45a68588765f33c114fe83aa20	MDM	MDM	MDM	MDM	MDM	MDM	MDM
073fe4cc532de8050f1dccf2a7eaf09baf3be986	MDM	MDM	MDM	MDM	MDM	MDM	MDM
074e0f4fbc392337117f59c9a3f4a47cab62ac67	d__Eukaryota	Diatomea	Bacillariophyceae	Bacillariophyceae	Bacillariophyceae	Amphora	MDM
0752eb97f21284d3cdded7a9fb8a8f0e2276c070	d__Bacteria	Proteobacteria	Alphaproteobacteria	NRL2	NRL2	NRL2	MDM
07a3a314ef136ad2b00047644df43087a44247aa	MDM	MDM	MDM	MDM	MDM	MDM	MDM
07d1d347c9031a48cb3f6df24e87d8c59cda1272	d__Eukaryota	Phragmoplastophyta	Embryophyta	Magnoliophyta	Magnoliophyta	Magnoliophyta	MDM
0836582b88d288a4cb1eeede3c03dd0b1f50380d	d__Eukaryota	Nematozoa	Chromadorea	Chromadorida	Chromadorida	Chromadorida	MDM
08707e1a8af904b6778dfd184f3029c1ac194c15	MDM	MDM	MDM	MDM	MDM	MDM	MDM
0871b9d081cea0fd38d0ff8bcde493ed02303daa	MDM	MDM	MDM	MDM	MDM	MDM	MDM
087b2c8b4b0eea53c4e99b3db58c7c4ed9f8d568	d__Eukaryota	Nematozoa	Chromadorea	Spirurida	Spirurida	Spirurida	Mastophorus_muris
0919148e83e03654bda3264bc826a449094c972b	d__Eukaryota	Ascomycota	Dothideomycetes	Capnodiales	Teratosphaeriaceae	Neocatenulostroma	Neocatenulostroma_microsporum
094d63712fe87c9addcaed883a4070350833a72e	d__Eukaryota	Nematozoa	MDM	MDM	MDM	MDM	MDM
098082d71d6b49799745f0893cf988cecacb72e3	MDM	MDM	MDM	MDM	MDM	MDM	MDM
098e3df9d5d41f988ee2cc250b207e371fc2caa9	d__Bacteria	Cyanobacteria	Cyanobacteriia	Chloroplast	Chloroplast	Chloroplast	MDM
099870c8fd8352f468e3720bd20bdd1c0e39ee02	MDM	MDM	MDM	MDM	MDM	MDM	MDM
099f7257286a46634a5a501f96bc0e6aa2cf2978	d__Eukaryota	Phragmoplastophyta	Embryophyta	Magnoliophyta	Magnoliophyta	Magnoliophyta	MDM
09e49f510335da7e161dc68a919f2f90f6782600	d__Eukaryota	Phragmoplastophyta	Embryophyta	Magnoliophyta	Magnoliophyta	Magnoliophyta	Arabidopsis_thaliana
09e95f7b279b03aa30d4626f9486c1cc03dbbfe7	d__Eukaryota	Diatomea	Bacillariophyceae	Bacillariophyceae	Bacillariophyceae	Pinnularia	MDM
09ebf89e7410fe1eee74c81ccb517c5d9a9f5357	d__Eukaryota	Ciliophora	Intramacronucleata	Conthreep	Oligohymenophorea	MDM	MDM
0a04b29acc324caad1c4a3947e02ae5af1292134	MDM	MDM	MDM	MDM	MDM	MDM	MDM
0a61172667656a8bf4ad6e65625f0b2a5a94bc1d	MDM	MDM	MDM	MDM	MDM	MDM	MDM
0a70a549da0628b3ad0cb4e9cee9ec8ae04c024d	d__Bacteria	Cyanobacteria	Cyanobacteriia	Chloroplast	Chloroplast	Chloroplast	MDM
0b027a7b3672f310511f667ce998f430a7778fc0	d__Eukaryota	Diatomea	Bacillariophyceae	Bacillariophyceae	Bacillariophyceae	Amphora	MDM
0b03116855c16765d97a5aa5f3d88dedd547c513	d__Eukaryota	Phragmoplastophyta	Embryophyta	Magnoliophyta	Magnoliophyta	Magnoliophyta	MDM
0b0a1ec5b312f67910420d324a1935a57896d69e	d__Eukaryota	Dinoflagellata	Dinophyceae	Gonyaulacales	Gonyaulacales	Alexandrium	MDM
0b414f5e6d35bdbdba7c356d0baab2b7a1b56608	d__Eukaryota	Ciliophora	Intramacronucleata	Spirotrichea	Euplotia	Euplotes	MDM
0b54e12911c6375c7dc7171b53b6c2b25e34dbc0	d__Eukaryota	MDM	MDM	MDM	MDM	MDM	MDM
0b680c20209cf726d2f73063c580c9170c3a8df9	d__Eukaryota	Phragmoplastophyta	Embryophyta	Magnoliophyta	Magnoliophyta	Magnoliophyta	MDM
0b81e757189854422917d083dbce7dc8b5768b86	d__Eukaryota	Ciliophora	Intramacronucleata	Spirotrichea	Euplotia	Euplotes	MDM
0b90bb5428e4b93460825af740154461bbba13ca	d__Bacteria	Proteobacteria	Gammaproteobacteria	Enterobacterales	Enterobacteriaceae	MDM	MDM
0bb02504312e8abda733ab11325001f503d02ac2	d__Eukaryota	Diatomea	Bacillariophyceae	Bacillariophyceae	Bacillariophyceae	Amphora	MDM
0bb638dbbf05c0b41d8ce4978cdab647d506ab2b	d__Eukaryota	MDM	MDM	MDM	MDM	MDM	MDM
0bd3e55e1fed5f6249475fdf9595b74f90b19f97	d__Bacteria	Cyanobacteria	Cyanobacteriia	Cyanobacteriales	Paraspirulinaceae	MDM	MDM
0be91790356419490d4a26b09ae50c4e2e20ac3d	d__Eukaryota	Chlorophyta	Chlorophyceae	MDM	MDM	MDM	MDM
0bf0045c43876d5f47ae728db47e7b0c9cf812ea	MDM	MDM	MDM	MDM	MDM	MDM	MDM
0c081d5bad587e16aad7b33ffe30b00a63877e3f	d__Eukaryota	MDM	MDM	MDM	MDM	MDM	MDM
0c0f22b5a680a760afd4b566bea6544e47eaf01e	MDM	MDM	MDM	MDM	MDM	MDM	MDM
0c1bf17c2b72ffca68413788518dc6765886049e	d__Eukaryota	Dinoflagellata	Dinophyceae	Gymnodiniphycidae	Suessiaceae	Symbiodinium	Symbiodinium_sp.
0c21009dd7776e2cd9215ac8ece1e8d1f05e9faf	d__Eukaryota	Ciliophora	Postciliodesmatophora	Karyorelictea	Karyorelictea	Tracheloraphis	MDM
0c273ec56c0de0ba26e937e8a8c0158c8cb0f2f1	d__Eukaryota	Ciliophora	Intramacronucleata	Conthreep	Oligohymenophorea	MDM	MDM
0c352c6160040329f217e2d5e8c2a681b46238b2	d__Eukaryota	Chlorophyta	Ulvophyceae	Ulvophyceae	Ulvophyceae	Ulvophyceae	MDM
0c3c86d7473bb1937f53ccce4802687451c1ab93	d__Eukaryota	Ochrophyta	MDM	MDM	MDM	MDM	MDM
0c4c2f4bd9bb8f02b6aa61da0f997eeea024f9a6	d__Eukaryota	Chlorophyta	Ulvophyceae	Ulvophyceae	Ulvophyceae	Ulvophyceae	MDM
0c99776c7991c66bb06bec291c65dc6539c24542	MDM	MDM	MDM	MDM	MDM	MDM	MDM
0cb5610c3f1ce8583b144a505c3b177a1db68f40	d__Bacteria	Proteobacteria	Gammaproteobacteria	MDM	MDM	MDM	MDM
0cb7aa396f83a099a1aad5bf30cd70501018f665	MDM	MDM	MDM	MDM	MDM	MDM	MDM
0cd709fefa6bdca8eb3ea79edd571fd20454c7a4	d__Eukaryota	Aphelidea	Aphelidea	Aphelidea	Aphelidea	Aphelidium	Aphelidium_desmodesmi
0d19ba08ffd1b427f3a25de822ba20c00195d8aa	MDM	MDM	MDM	MDM	MDM	MDM	MDM
0d33f150fcdd2a9bd535f25c832785bfc173a96b	d__Eukaryota	Ochrophyta	Chrysophyceae	MDM	MDM	MDM	MDM
0d4cb37b86da91e5d78b888ab9a3a833a8cd8dd3	d__Eukaryota	Centrohelida	Centrohelida	Centrohelida	Acanthocystidae	MDM	MDM
0d87f5884fa23089f821cbe27c7ff7178dad4370	d__Eukaryota	MDM	MDM	MDM	MDM	MDM	MDM
0dd23cf47803ea9834d18fa97c9603402b0f75f6	d__Bacteria	Cyanobacteria	Cyanobacteriia	Cyanobacteriales	Xenococcaceae	MDM	MDM
0dd509e38bd47832a27ef7d4430420324b65db69	d__Eukaryota	Prymnesiophyceae	Coccolithales	Coccolithales	Coccolithales	MDM	MDM
0e0430a842a3b65bf6c4cbc2e336950b6d82ab75	MDM	MDM	MDM	MDM	MDM	MDM	MDM
0e27efeb09ef2f3d0400ac6cbcf69c7cf1cb7395	d__Bacteria	Planctomycetota	BD7-11	BD7-11	BD7-11	BD7-11	MDM
0e4678fabd00ed83e7ee91d0040deebf6bca60e9	d__Bacteria	Cyanobacteria	Cyanobacteriia	Phormidesmiales	Phormidesmiaceae	Acrophormium_PCC-7375	MDM
0e5f805b0872ef3f3db867f16a703f2f5419dd0c	d__Bacteria	Chloroflexi	Anaerolineae	SBR1031	A4b	A4b	MDM
0e612ba0f7eb79ba889e33a525a91430a0aa0b84	d__Eukaryota	Ciliophora	Intramacronucleata	Conthreep	Oligohymenophorea	MDM	MDM
0e65cec236f6bdf89fc84365642681b94dee85b8	d__Eukaryota	Dinoflagellata	Dinophyceae	MDM	MDM	MDM	MDM
0e6acfa9d4d5bc132fc2eb6c277d59672c24163e	MDM	MDM	MDM	MDM	MDM	MDM	MDM
0e85760db4de33d5a46aace2926e0f86f41e40b0	d__Bacteria	Planctomycetota	Phycisphaerae	Phycisphaerales	Phycisphaeraceae	SM1A02	MDM
0e87dc670a9ab697ed5e699ea39fda2459b5ef8f	d__Eukaryota	Arthropoda	Maxillopoda	Harpacticoida	Harpacticoida	Harpacticoida	MDM
0e989a891a2ee15331b7400cfdc5b3691127c583	d__Bacteria	Myxococcota	Polyangia	Haliangiales	Haliangiaceae	Haliangium	MDM
0e9ec65d5f8f16e314fb2460e882b03164e57df7	d__Bacteria	Myxococcota	Myxococcia	Myxococcales	Myxococcaceae	P3OB-42	MDM
0f7a03d3c6fda77563f4a62f53baac2f8d1e3b04	MDM	MDM	MDM	MDM	MDM	MDM	MDM
0fad4639f21d77cce84352b111344f605f0778fe	MDM	MDM	MDM	MDM	MDM	MDM	MDM
0fd1a7dc614a5e15cc2f52a82b463d6a693139be	d__Bacteria	Proteobacteria	Alphaproteobacteria	Rhizobiales	MDM	MDM	MDM
105c3f95a5c33316028ae8e81ed1d8dadd11d988	d__Bacteria	Spirochaetota	Spirochaetia	Spirochaetales	Spirochaetaceae	MDM	MDM
1062f9eaaf468c063d465ec113b0f731868bcf73	d__Bacteria	Cyanobacteria	Cyanobacteriia	MDM	MDM	MDM	MDM
10afc7028154bd4226bd7a875440e50ca69e2dd5	d__Eukaryota	Diatomea	MDM	MDM	MDM	MDM	MDM
10bb949484f16a86523d324e0d31c0606db09448	d__Eukaryota	Diatomea	Bacillariophyceae	Bacillariophyceae	Bacillariophyceae	Bacillariophyceae	MDM
10c2bc3ae4b7c834767f9ea191a15577efd35c0e	d__Eukaryota	Cercozoa	Vampyrellidae	Vampyrellidae	Vampyrellidae	MDM	MDM
10eca729570b5fb118f915008225582c54a5894d	MDM	MDM	MDM	MDM	MDM	MDM	MDM
10f5e75439f62e7cd9af7f030864ccf9a147ebb5	MDM	MDM	MDM	MDM	MDM	MDM	MDM
110a1e4edabdfbd4a42464d18456643ec165328a	d__Eukaryota	Chlorophyta	Ulvophyceae	Ulvophyceae	Ulvophyceae	Ulvophyceae	MDM
110c7cec2ce88beb7f8ce3ed2068db00dd310927	d__Eukaryota	Florideophycidae	Corallinophycidae	Corallinophycidae	Corallinophycidae	MDM	MDM
11218611ff022627a7bb1d6e792099f92570b072	d__Bacteria	Chloroflexi	Anaerolineae	Ardenticatenales	MDM	MDM	MDM
1150bf037cbaec21f29e76e8a856035caa3985cc	d__Eukaryota	Nematozoa	Chromadorea	Araeolaimida	Araeolaimida	Araeolaimida	MDM
11739c12c20bca4857de62e0c55ae62c3c9b74d9	d__Eukaryota	Cercozoa	Vampyrellidae	Vampyrellidae	Vampyrellidae	MDM	MDM
11b37df075a75a53378b395a6fe46be36b535dbc	d__Eukaryota	MDM	MDM	MDM	MDM	MDM	MDM
11b4e1deb92c75c57f7fc2b7649f32e6416abe0e	d__Bacteria	Chloroflexi	Anaerolineae	Ardenticatenales	MDM	MDM	MDM
11bcfc952a8b6b7e592bcef993bfac8e2bfb6a01	d__Eukaryota	Diatomea	Bacillariophyceae	Bacillariophyceae	Bacillariophyceae	MDM	MDM
11d856c60d9116ac04fc1b320109efa536dcfbbe	d__Bacteria	Acidobacteriota	Thermoanaerobaculia	Thermoanaerobaculales	Thermoanaerobaculaceae	Subgroup_10	MDM
11e107ea7df8f6414d928f813c0ce19a0ed69d78	d__Eukaryota	Diatomea	Coscinodiscophytina	Fragilariales	Fragilariales	MDM	MDM
12127010a9a6c61f6e4f804d55193bdc40d5dfa6	d__Eukaryota	Annelida	Polychaeta	Phyllodocida	Phyllodocida	Phyllodocida	MDM
121d0bf46a83262c3956dc62cf53ad66f9a8efa6	d__Eukaryota	Euglenozoa	Diplonemea	Diplonemea	Diplonemea	MDM	MDM
12399f9a477b0fbcaf854c640a3cd7a144e24016	MDM	MDM	MDM	MDM	MDM	MDM	MDM
1247dbbf5dcdd72648ca148c92f3928cdcc45f58	d__Eukaryota	Nematozoa	Chromadorea	MDM	MDM	MDM	MDM
124c366c9fffc7004e75774b5b409efe285cd8a7	MDM	MDM	MDM	MDM	MDM	MDM	MDM
12625333f20523932d67b85f54b80441b8824028	d__Eukaryota	Ciliophora	Postciliodesmatophora	Karyorelictea	Karyorelictea	Tracheloraphis	MDM
1274455b8bf6189a900c2c4546feff2db4e690c8	d__Eukaryota	Florideophycidae	Corallinophycidae	Corallinophycidae	Corallinophycidae	MDM	MDM
1278e2cf0291c2544ec5d4b6e91e646f3e6df6f0	d__Bacteria	Planctomycetota	Planctomycetes	Pirellulales	Pirellulaceae	Blastopirellula	MDM
128ba4f6f42d16a82b084cc1bb39c5b85c92e2ae	d__Bacteria	Proteobacteria	Alphaproteobacteria	Sphingomonadales	Sphingomonadaceae	Sphingomonas	MDM
12c7e5b2f60763819725652d83736a31707825cf	d__Eukaryota	Chlorophyta	Ulvophyceae	Ulvophyceae	Ulvophyceae	Ulvophyceae	MDM
12feed72f80869807fc4c75fd79b96790a94f313	d__Eukaryota	Phragmoplastophyta	Embryophyta	Magnoliophyta	Magnoliophyta	Magnoliophyta	Arabidopsis_thaliana
13242b9ea793f1047d7b7dee65f3811321ec5ef4	d__Eukaryota	MDM	MDM	MDM	MDM	MDM	MDM
13a1ac8e7ad436838d9700495d097b635ade82e2	d__Eukaryota	MDM	MDM	MDM	MDM	MDM	MDM
13b0a1c9bb2cb28bdc2ce66b23ba8094fad0863f	d__Bacteria	Bacteroidota	Bacteroidia	Cytophagales	Microscillaceae	Microscilla	MDM
13b2af6be57fe9c4883b23bf14f224e8837876be	d__Eukaryota	Phragmoplastophyta	Embryophyta	Magnoliophyta	Magnoliophyta	Magnoliophyta	Arabidopsis_thaliana
13bf01673d1d461dfea3a64926339cf52fdfddb8	d__Bacteria	Cyanobacteria	Cyanobacteriia	Phormidesmiales	Nodosilineaceae	MDM	MDM
13cd13e05d100db25df2bc77f087e8b4fcec2d2a	d__Eukaryota	Diatomea	Bacillariophyceae	Bacillariophyceae	Bacillariophyceae	MDM	MDM
13f889dfefce587a85dc7c45d6e41a10ff41bfd5	d__Bacteria	Proteobacteria	Alphaproteobacteria	Rhodobacterales	Rhodobacteraceae	MDM	MDM
14212158e91613d566ff7570b081651ea015fdb4	MDM	MDM	MDM	MDM	MDM	MDM	MDM
1459b754fa989482da5bd825761d05194a37c3eb	d__Eukaryota	Dinoflagellata	Dinophyceae	Gymnodiniphycidae	Gymnodiniphycidae	Amphidinium	MDM
1462d8ddecf77fbc3ec71981baccb7eb93aa417f	d__Eukaryota	Diatomea	Bacillariophyceae	Bacillariophyceae	Bacillariophyceae	Nitzschia	MDM
1463a719a2d3939d859d224decb2cf852fd3b5eb	d__Eukaryota	Phragmoplastophyta	Embryophyta	Magnoliophyta	Magnoliophyta	Magnoliophyta	MDM
14696a2abef41667f1a128fcb53e8bcbf5e90e3e	d__Bacteria	Proteobacteria	Gammaproteobacteria	Enterobacterales	Enterobacteriaceae	Escherichia-Shigella	MDM
146ab88a05f2339a7584d28b4967808e1413f50f	d__Eukaryota	Platyhelminthes	Rhabditophora	Rhabdocoela	Kalyptorhynchia	Kalyptorhynchia	MDM
148484188b90764fa1e2db5d39d56c6cdcee6f74	MDM	MDM	MDM	MDM	MDM	MDM	MDM
14980f7b066c9e2c417b5c52ee9b3ca67f6d447c	d__Eukaryota	Holozoa	MDM	MDM	MDM	MDM	MDM
14ba945c122bc43b619888a37e7c93044db1e638	MDM	MDM	MDM	MDM	MDM	MDM	MDM
14c02c6d69a23b4b448af06e2787460910da0cef	d__Eukaryota	MDM	MDM	MDM	MDM	MDM	MDM
14d6187f8f165fdb8338ac4c051f559e230081de	MDM	MDM	MDM	MDM	MDM	MDM	MDM
14ea5d1b4bf5ced4dd51c9997beaaaca6144aea8	d__Bacteria	Bacteroidota	Bacteroidia	Cytophagales	Cyclobacteriaceae	MDM	MDM
154a260b23281acf90cd27ad4e9122f18d630869	d__Eukaryota	Annelida	Polychaeta	Phyllodocida	Phyllodocida	Phyllodocida	MDM
159246d374a61cf313f89a8244149bc3875d60f9	d__Eukaryota	Ciliophora	Intramacronucleata	Spirotrichea	Hypotrichia	Hypotrichia	MDM
15c149456bab36017c0fbffeab2c0a435834a756	d__Bacteria	Proteobacteria	Alphaproteobacteria	Azospirillales	Azospirillaceae	Skermanella	MDM
15e1d18f615c1f1b3f17657781b21899e375dd6f	d__Eukaryota	Phragmoplastophyta	Embryophyta	Magnoliophyta	Magnoliophyta	Magnoliophyta	MDM
15e252bc9e1b64163fa3c04b1bc5627e5a0eb22e	d__Eukaryota	Diatomea	Bacillariophyceae	Bacillariophyceae	Bacillariophyceae	MDM	MDM
15fdefbad9f16ce4400e505ccc7cadb5e1e522e6	d__Eukaryota	Diatomea	Bacillariophyceae	Bacillariophyceae	Bacillariophyceae	MDM	MDM
161197379071532f8070d8e35958592280405fe4	d__Eukaryota	Cercozoa	Glissomonadida	Glissomonadida	Glissomonadida	Heteromita	MDM
1616671ae37c57f692e8eb9d532e2d1a91d589c6	d__Eukaryota	Diatomea	Bacillariophyceae	Bacillariophyceae	Bacillariophyceae	Navicula	MDM
16170658a94226dc14f8f91087ce342d85cecd44	d__Eukaryota	Labyrinthulomycetes	Labyrinthulomycetes	Labyrinthulomycetes	Labyrinthulaceae	Labyrinthula	MDM
167fd1063029722681c27e922c972163455cd62a	d__Bacteria	Desulfobacterota	Desulfobacteria	Desulfobacterales	Desulfococcaceae	MDM	MDM
169ab3984b149290cafeca29b2412139f5e71cef	d__Bacteria	Myxococcota	Polyangia	Haliangiales	Haliangiaceae	Haliangium	MDM
16b5536bfe4de018806946a6d401ff511ac8a68b	d__Bacteria	Chloroflexi	Anaerolineae	SBR1031	SBR1031	SBR1031	MDM
16ce09085c0def206041ff6dcf2b95c2b4eee2bc	d__Eukaryota	Labyrinthulomycetes	Labyrinthulomycetes	Labyrinthulomycetes	Thraustochytriaceae	Aplanochytrium	MDM
1726971b7508fd56b2ab034bbd2f0ed317b9baa5	d__Eukaryota	Chlorophyta	Ulvophyceae	Ulvophyceae	Ulvophyceae	Ulvophyceae	MDM
173c36927b815f9e98355cd744847c45372b6b37	d__Bacteria	Cyanobacteria	Cyanobacteriia	Cyanobacteriales	MDM	MDM	MDM
17420184a3983426445dd65ae04f782acbf4ec93	d__Eukaryota	Protalveolata	Colpodellida	Colpodellida	Colpodellida	Colpodella	MDM
178d7391b1ef0b158f7ec9d9111e4bdee5468fa1	d__Bacteria	NB1-j	NB1-j	NB1-j	NB1-j	NB1-j	MDM
1797cdd8954c6473e874204a517ab7aaaf72b70b	d__Bacteria	Proteobacteria	Gammaproteobacteria	Cellvibrionales	Cellvibrionaceae	MDM	MDM
17dfac2fc5a8b3ac2c226bca1a9bd4ce1371559f	d__Bacteria	Proteobacteria	Alphaproteobacteria	Caulobacterales	Hyphomonadaceae	MDM	MDM
17f0daf746eae2bf35763b5fb5e41dbfb36cc92b	MDM	MDM	MDM	MDM	MDM	MDM	MDM
17fd79c7282d60c98cc19317ce0d6d54d23f638d	MDM	MDM	MDM	MDM	MDM	MDM	MDM
1811a56ec9193201ec8de8ac10d6b4dbe7b8a991	MDM	MDM	MDM	MDM	MDM	MDM	MDM
182d62e6d2041e5c6eeea574c80cdb295b8a772f	d__Eukaryota	Ochrophyta	Pelagophyceae	Sarcinochrysidales	Sarcinochrysidales	MDM	MDM
1833574d21ddf7a9505e132e42c814af2e1a07bc	d__Eukaryota	Nematozoa	Chromadorea	Chromadorida	Chromadorida	Chromadorida	MDM
1844782a3280fe9745834e285652d29418eb78df	d__Eukaryota	Euglenozoa	Euglenida	Heteronematina	Heteronematina	Petalomonas	MDM
1849086197dc01d44e0801682f55e811aee4bdd9	d__Eukaryota	Labyrinthulomycetes	Labyrinthulomycetes	Labyrinthulomycetes	Labyrinthulaceae	Labyrinthula	Labyrinthula_sp.
184f86df1f690faa660e61650f562b4545fc8984	MDM	MDM	MDM	MDM	MDM	MDM	MDM
186a72780a562fe04e57df9caca99f84b8b1476d	MDM	MDM	MDM	MDM	MDM	MDM	MDM
188a6883d9078e2746cd834be780b1f92129c62b	d__Eukaryota	MDM	MDM	MDM	MDM	MDM	MDM
1899174340693fd82e3400a84fe5c5c78ef69f4b	MDM	MDM	MDM	MDM	MDM	MDM	MDM
18adcd516ac883608b5c11ce78489db3eb67fc8a	d__Eukaryota	Ciliophora	Intramacronucleata	Conthreep	Oligohymenophorea	Paramecium	MDM
1902174d7a4f97460ee31d573bc881a97a767629	d__Eukaryota	Phragmoplastophyta	Embryophyta	Magnoliophyta	Magnoliophyta	Magnoliophyta	MDM
193a44e5b53ed67caaa527de430baabccc58db95	d__Eukaryota	Ciliophora	Intramacronucleata	Conthreep	Oligohymenophorea	Paramecium	MDM
194343f94bc066dbc1715dedb49ce1a7c1edd0ef	d__Bacteria	Cyanobacteria	Cyanobacteriia	Cyanobacteriales	MDM	MDM	MDM
194f74e300ee74d223f17824e69daaa5fd727932	d__Eukaryota	Chlorophyta	MDM	MDM	MDM	MDM	MDM
19b2e35b5c95d07e8d222bbea30e1a4dac3ddc04	d__Bacteria	Cyanobacteria	Cyanobacteriia	Cyanobacteriales	Phormidiaceae	Lyngbya_PCC-7419	MDM
19b4c64c736a22f1d245aa6870767a7116dac767	d__Bacteria	Cyanobacteria	Cyanobacteriia	Cyanobacteriales	MDM	MDM	MDM
19c55ee86548a88a5f706499fbcaee918a4c7a60	d__Eukaryota	Dinoflagellata	Dinophyceae	MDM	MDM	MDM	MDM
19ddf9e3e47a1551f90017771628369c31dee885	d__Bacteria	NB1-j	NB1-j	NB1-j	NB1-j	NB1-j	MDM
19eea9ba9c5f01e870fb927bfe8f1fd37be940fb	MDM	MDM	MDM	MDM	MDM	MDM	MDM
1a177f4c5f6935c63bb9ef44ddd9c8b0ee394506	MDM	MDM	MDM	MDM	MDM	MDM	MDM
1a37393f1bf650e86bd94e8794d4a6e4ce1835e9	d__Eukaryota	Nematozoa	Chromadorea	MDM	MDM	MDM	MDM
1a430d3e679c41eb8bb4d07955a9a35074ef3919	d__Eukaryota	Nematozoa	Chromadorea	Chromadorida	Chromadorida	Chromadorida	MDM
1a47459a6134e6c1f59e1b28d525740efa61c691	d__Eukaryota	Ochrophyta	Eustigmatophyceae	Eustigmatales	Eustigmatales	MDM	MDM
1a4c0f2c99107f534a22534c5e989962cf921436	d__Eukaryota	Diatomea	MDM	MDM	MDM	MDM	MDM
1a5316f42e403df95b68f070aaa05cc6b6472806	MDM	MDM	MDM	MDM	MDM	MDM	MDM
1a816124bbab242cba09c19f088f094a1415aa8c	MDM	MDM	MDM	MDM	MDM	MDM	MDM
1aa4e8ae593607ff582b631a6f8aed378eccf55b	MDM	MDM	MDM	MDM	MDM	MDM	MDM
1b02cf80e6e47428924af27ad2976f8d2117b038	MDM	MDM	MDM	MDM	MDM	MDM	MDM
1b272846f2b05bb720f5d536a717627e279ff4b8	d__Eukaryota	Ciliophora	Intramacronucleata	Conthreep	Plagiopylea	Epalxella	MDM
1b2bf00fe3131f7d2ae9bb32e521ae5ccc7012b9	d__Eukaryota	Diatomea	Bacillariophyceae	Bacillariophyceae	Bacillariophyceae	Fragilariopsis	MDM
1b3e948525d011fd8dc590eaa865e21db1a48c15	d__Eukaryota	Bicosoecida	MDM	MDM	MDM	MDM	MDM
1b60d41f60c67daa1485dda76a2184183c8fb283	d__Eukaryota	Vertebrata	MDM	MDM	MDM	MDM	MDM
1bac6d95be8573fd824075f0363314501cb2a9ba	d__Eukaryota	Phragmoplastophyta	Embryophyta	Magnoliophyta	Magnoliophyta	Magnoliophyta	MDM
1c0a5c48a058b9eb3e4f5dbe4ca3e006fb538929	d__Bacteria	Cyanobacteria	Cyanobacteriia	Chloroplast	Chloroplast	Chloroplast	MDM
1c1abcb248d85695c8cf48e261bf8f8df41814f2	d__Eukaryota	Florideophycidae	Rhodymeniophycidae	Rhodymeniophycidae	Rhodymeniophycidae	Rhodymeniophycidae	MDM
1c8c9b5b0180a6c7ba641baf8cbfc4ad4be68495	MDM	MDM	MDM	MDM	MDM	MDM	MDM
1cb2e818323a1528ed385557f37b76febd0bf591	d__Eukaryota	Ciliophora	Intramacronucleata	Conthreep	Oligohymenophorea	MDM	MDM
1d2707f934a5fb376bf64fce4a1d9980ecbfbc01	d__Bacteria	Planctomycetota	Planctomycetes	Pirellulales	Pirellulaceae	Pirellula	MDM
1d39fb1b80cb9ecd8da7e5cc979d6960d5379af0	d__Eukaryota	Cercozoa	MDM	MDM	MDM	MDM	MDM
1d85ad9dee94de66d848fd61d298ec478c8c6d5b	d__Bacteria	Proteobacteria	Alphaproteobacteria	Rhodobacterales	Rhodobacteraceae	MDM	MDM
1d9ad9acf70602fde67ff1b719301dacc1fad407	MDM	MDM	MDM	MDM	MDM	MDM	MDM
1d9d39eb5da8e7f5f8672f4aa5123da6669f5238	d__Bacteria	Cyanobacteria	Cyanobacteriia	Cyanobacteriales	MDM	MDM	MDM
1deec796c0ed91d61682a873a95dd8aed790aff8	d__Eukaryota	Dinoflagellata	Dinophyceae	MDM	MDM	MDM	MDM
1dff3e78aabfe3fc84588b9a3e7fd23319b57012	d__Eukaryota	Phragmoplastophyta	Embryophyta	Magnoliophyta	Magnoliophyta	Magnoliophyta	MDM
1e0f9160dc721106081699e06998524cdb192699	d__Eukaryota	Ciliophora	Intramacronucleata	Spirotrichea	Hypotrichia	MDM	MDM
1e2629504bd61188f505008d2033a855e1cd9f03	d__Eukaryota	MDM	MDM	MDM	MDM	MDM	MDM
1e2831b1e70e4830c85f8610696d4ed9b859f9b0	d__Eukaryota	Nematozoa	Enoplea	MDM	MDM	MDM	MDM
1e385e9d85817acb70fc2900f59f6550bf99750d	d__Eukaryota	Annelida	Polychaeta	Phyllodocida	Phyllodocida	Phyllodocida	MDM
1e5d87e64f397777e744938273fe39a4ce536126	d__Eukaryota	Ascomycota	Sordariomycetes	Lulworthiales	Lulworthiaceae	MDM	MDM
1e7d2ba9859246d60cdf1c03d8e8b31364b5ad7e	d__Eukaryota	Diatomea	MDM	MDM	MDM	MDM	MDM
1ed4d5a754ab78cb677374947748fe0f35bc83d5	d__Eukaryota	Ciliophora	Intramacronucleata	Conthreep	Oligohymenophorea	MDM	MDM
1eea3a5eba273707b2ccd32fd16e48ab28b598ba	d__Eukaryota	Ascomycota	Dothideomycetes	Dothideales	MDM	MDM	MDM
1f12a438d37c5bf8beb7825619d2b76ad6b76124	d__Eukaryota	Annelida	Polychaeta	Phyllodocida	Phyllodocida	Phyllodocida	MDM
1f3be0d4408af14bc545e407b8763103cb0ccfef	MDM	MDM	MDM	MDM	MDM	MDM	MDM
1f4fcc6a3db03c9b0c9ca7d123ad061e78863fd7	d__Bacteria	Planctomycetota	Planctomycetes	Planctomycetales	Rubinisphaeraceae	MDM	MDM
1f60aa42d98507f0c7b5f6c271956275aeeb35e4	d__Bacteria	Myxococcota	Polyangia	Nannocystales	Nannocystaceae	MDM	MDM
1f65e8f9bb05c5895c0c5e040b7471e7ed3b0a8c	d__Eukaryota	Arthropoda	Maxillopoda	Harpacticoida	Harpacticoida	Harpacticoida	MDM
1f8f310ca6c7a50ab28219490b91756e18b0dace	d__Eukaryota	Ciliophora	Intramacronucleata	Spirotrichea	Hypotrichia	MDM	MDM
1f90bc173ba69b4d3f2d96cfa9a15871471d508b	d__Bacteria	Cyanobacteria	Cyanobacteriia	Chloroplast	Chloroplast	Chloroplast	MDM
1f9aee3f0763f25060a12bb407481f12d6ed7302	d__Eukaryota	Diatomea	Bacillariophyceae	Bacillariophyceae	Bacillariophyceae	MDM	MDM
1fc86a60177b950c735e5d6c0edecb4af7ee4193	d__Eukaryota	Phragmoplastophyta	Embryophyta	Magnoliophyta	Magnoliophyta	Magnoliophyta	MDM
200683c1b0f59db313d5aefea9a8c26a7917d597	d__Eukaryota	Phragmoplastophyta	Embryophyta	Magnoliophyta	Magnoliophyta	Magnoliophyta	MDM
2010bc7ffcb13e7ab1ca4e45ea5b85edd04a01e0	d__Eukaryota	Diatomea	Bacillariophyceae	Bacillariophyceae	Bacillariophyceae	MDM	MDM
20155ca72af3cf7ed3121ac03ac3eb777a3c5d5e	d__Eukaryota	Diatomea	MDM	MDM	MDM	MDM	MDM
2019ab28761912a06733607adae7340a9fc82dd5	MDM	MDM	MDM	MDM	MDM	MDM	MDM
20537468fc10dd04278952c3fd8e1275429bfeaf	d__Bacteria	Cyanobacteria	Cyanobacteriia	Chloroplast	Chloroplast	Chloroplast	MDM
2073892585f60ece0528444156feb80f4c719c6f	d__Bacteria	Cyanobacteria	Cyanobacteriia	Phormidesmiales	Phormidesmiaceae	Phormidium_MBIC10003	MDM
207e3a00ad2daa42c9679da47820b69d2d61b894	d__Eukaryota	Phragmoplastophyta	Embryophyta	Magnoliophyta	Magnoliophyta	Magnoliophyta	Arabidopsis_thaliana
209d689fb1be55250302f9a5d2ce131bc06f185c	d__Eukaryota	Diatomea	Bacillariophyceae	Bacillariophyceae	Bacillariophyceae	MDM	MDM
211ea23f0bd1ad4168873b50aadc2c887d1097e3	d__Eukaryota	Chlorophyta	Mamiellophyceae	Mamiellales	Mamiellales	MDM	MDM
21545a7f89443c2a7a201508352ce4bc5809e4f5	MDM	MDM	MDM	MDM	MDM	MDM	MDM
2159f6bffc04f8aaa8e0d529068941b225eabf2d	d__Eukaryota	Ciliophora	Intramacronucleata	Conthreep	Oligohymenophorea	MDM	MDM
2175dccaf80e6d21700624f8bed64dc7fca69b36	d__Bacteria	Cyanobacteria	Cyanobacteriia	Chloroplast	Chloroplast	Chloroplast	MDM
21a56341c5a53937bb97de3e098263e6303dbfa2	d__Bacteria	Cyanobacteria	Cyanobacteriia	Eurycoccales	MDM	MDM	MDM
21d0b14419dd3e15c0e844915d0fd44fd2d9b896	d__Bacteria	Bacteroidota	Rhodothermia	Rhodothermales	Rhodothermaceae	MDM	MDM
21f1b8a162281bc29f4bb23457a553cd65be2d99	MDM	MDM	MDM	MDM	MDM	MDM	MDM
22057f6de91b186f47fe9374573eec882029b8ec	d__Eukaryota	Diatomea	Bacillariophyceae	Bacillariophyceae	Bacillariophyceae	MDM	MDM
2230e15a4d94f91e713512020e694be9bb9954b9	d__Eukaryota	Dinoflagellata	Dinophyceae	Gymnodiniphycidae	Gymnodiniphycidae	Amphidinium	MDM
2246f22495bf8788a79eff66f80937a3a6e0b57d	d__Eukaryota	Diatomea	Bacillariophyceae	Bacillariophyceae	Bacillariophyceae	Pinnularia	MDM
2261e88be0553f0063a01b57c8b110c4b8bf7671	MDM	MDM	MDM	MDM	MDM	MDM	MDM
2268da3db8016c9d0d0bd2f7b5d4d54e10882222	d__Bacteria	Cyanobacteria	Cyanobacteriia	Eurycoccales	Leptococcaceae	Leptococcus_JA-3-3Ab	MDM
229440267ceff70e38efe97eaac3257b7e88d0a2	d__Eukaryota	Platyhelminthes	Rhabditophora	Rhabdocoela	Kalyptorhynchia	Kalyptorhynchia	MDM
22c72c33a45d4926b51f53ca0f9ecb6e86ebe17d	MDM	MDM	MDM	MDM	MDM	MDM	MDM
230c8b52ac75a1a93704d1790a278f3ced11e713	d__Eukaryota	Cercozoa	MDM	MDM	MDM	MDM	MDM
2320dea6185c8a9e0d04488a18949347787138e1	d__Bacteria	Cyanobacteria	Cyanobacteriia	Chloroplast	Chloroplast	Chloroplast	MDM
23747bbbdc21702f94319644644c212dc19e35e0	d__Eukaryota	Platyhelminthes	Rhabditophora	Macrostomida	Macrostomida	Macrostomida	MDM
237a5b3a083e5aaa81e78246b236f4017932f034	d__Eukaryota	Ascomycota	Dothideomycetes	Capnodiales	MDM	MDM	MDM
23a8599610a430bf647de84134e213d8faf5b773	d__Eukaryota	Diatomea	Bacillariophyceae	Bacillariophyceae	Bacillariophyceae	Bacillariophyceae	MDM
23b064a6e3063dd0414dedf7f3031d03dc7038cd	d__Bacteria	Cyanobacteria	Cyanobacteriia	Chloroplast	Chloroplast	Chloroplast	MDM
23cab4ca15225f475e82fd8e3481988508361a8a	d__Bacteria	Cyanobacteria	Cyanobacteriia	MDM	MDM	MDM	MDM
23ef54f72a25af946d4d92aeeaab067aff0ff0d7	MDM	MDM	MDM	MDM	MDM	MDM	MDM
240905ed2a8d1dbd3c9e5fdf69f1e95856d28b53	d__Eukaryota	Arthropoda	Maxillopoda	MDM	MDM	MDM	MDM
24310838027b5373d98378380415c05a01469b98	d__Eukaryota	Nematozoa	Enoplea	MDM	MDM	MDM	MDM
243ab4578438e4f79c3d823ad2ac881c8fa35b7a	d__Bacteria	Cyanobacteria	Cyanobacteriia	Chloroplast	Chloroplast	Chloroplast	Cylindrotheca_closterium
244a67bbbe6eee65e2ab39635dce07571ead11f6	d__Bacteria	Bacteroidota	Bacteroidia	Flavobacteriales	Flavobacteriaceae	MDM	MDM
24a12b268f6653570ed2dab5025de8aa95b78b2d	MDM	MDM	MDM	MDM	MDM	MDM	MDM
24e30609ba4f89af4bfcb2ba4753006c8e65fde4	d__Eukaryota	Nematozoa	Enoplea	Enoplida	Enoplida	Enoplida	Oxystomina_sp.
24ef7986b5d45d3eac39fcfe43cd104ae9d90a62	d__Eukaryota	Florideophycidae	Corallinophycidae	Corallinophycidae	Corallinophycidae	Hydrolithon	MDM
24f13fdc5a2751196fda7fe5e765eabd3857ec25	d__Bacteria	Cyanobacteria	Cyanobacteriia	Phormidesmiales	Phormidesmiaceae	Phormidium_MBIC10003	MDM
251652ea1a0adb8451ec53ac9258781fde85d725	d__Eukaryota	MDM	MDM	MDM	MDM	MDM	MDM
2543e1a7af0452d94d8035b10c44e3c163806821	MDM	MDM	MDM	MDM	MDM	MDM	MDM
2554aaa17776c66d360fcf1426630595a432926b	d__Eukaryota	Chlorophyta	Chlorophyceae	Chlorophyceae	Chlorophyceae	Chlorophyceae	MDM
2574836f0be63ea90805df3c736fe5b6d34f8b32	MDM	MDM	MDM	MDM	MDM	MDM	MDM
25df9db5556b37a606124d86fd3a7ab42c7ae97f	d__Eukaryota	Nematozoa	Chromadorea	Chromadorida	Chromadorida	Chromadorida	MDM
25fdcc56e254ecd268a817145f6d30001802a5d4	MDM	MDM	MDM	MDM	MDM	MDM	MDM
260837f989a429c90cded1a7b06cb36bede89d61	d__Eukaryota	Ciliophora	Intramacronucleata	Spirotrichea	Hypotrichia	Holosticha	MDM
2633fca39c0533d61adc13f09e3ab4e5cca1ab6c	d__Eukaryota	Ciliophora	Intramacronucleata	Conthreep	Oligohymenophorea	Paramecium	MDM
2661b8cc80ef145a873eaf2d84130f04572a578d	MDM	MDM	MDM	MDM	MDM	MDM	MDM
26688961d62f1e4395e3903ab12871b1a8dba957	d__Eukaryota	Cnidaria	Hydrozoa	Leptothecata	Leptothecata	Leptothecata	MDM
26afe50a860eb7f16cd07e114bf665e82a4d7280	d__Eukaryota	MDM	MDM	MDM	MDM	MDM	MDM
273bb8e272da0304a056c7eeb347f1c6d3de9a84	MDM	MDM	MDM	MDM	MDM	MDM	MDM
274d8a03cb7f865c23dc59d499a795c8f09287e4	MDM	MDM	MDM	MDM	MDM	MDM	MDM
274d997965b7a3d0291b996608db65a6b7b561b0	d__Eukaryota	Platyhelminthes	Rhabditophora	Macrostomida	Macrostomida	Macrostomida	MDM
274f649f94d936b7c68b31f9ce79da832b787d26	d__Eukaryota	Ciliophora	Intramacronucleata	Spirotrichea	MDM	MDM	MDM
2774722a59237a90521a0ce4a15b5d13322b9f86	d__Eukaryota	Tardigrada	Heterotardigrada	Echiniscoidea	Echiniscoidea	Echiniscoidea	MDM
278cc931ab67181c09aa508ab9b901934bc2ee1d	MDM	MDM	MDM	MDM	MDM	MDM	MDM
27a9eeddeeb39c7e54ab258bbac15ac2c30994cf	MDM	MDM	MDM	MDM	MDM	MDM	MDM
27bdf961e4c889d8054f5b10170375813e406390	d__Eukaryota	Ochrophyta	MDM	MDM	MDM	MDM	MDM
27cb5ca63bb41270e444c90201956384ef3d4108	d__Bacteria	Proteobacteria	Alphaproteobacteria	Caulobacterales	Parvularculaceae	MDM	MDM
27f140e884c69a589dafd1c276522ebb89f61e25	d__Bacteria	Proteobacteria	Gammaproteobacteria	MDM	MDM	MDM	MDM
288f3e85abda71ff99a0551817280f86b8ebe411	d__Eukaryota	MDM	MDM	MDM	MDM	MDM	MDM
28a38f39975e50221056e1af637cc63f39db80f1	d__Bacteria	Firmicutes	Bacilli	Bacillales	Bacillaceae	Bacillus	Bacillus_velezensis
28b39b7f4ce81122b69bc089d123b4f502455492	MDM	MDM	MDM	MDM	MDM	MDM	MDM
292833397a8a80d796f9f6a5dfa8ef32b841482e	d__Eukaryota	Arthropoda	Maxillopoda	MDM	MDM	MDM	MDM
293fba42ef2a54facc594e0c2c5eb6fcdc34206e	d__Bacteria	Proteobacteria	Gammaproteobacteria	Enterobacterales	Enterobacteriaceae	Klebsiella	Klebsiella_pneumoniae
294c6fb2ee71d9174015daf7ddf095b4d6ad5482	d__Bacteria	Planctomycetota	Planctomycetes	Planctomycetales	Rubinisphaeraceae	Rubinisphaera	MDM
294fd03b1ca86d5d3e095dcd170b87d9e5f3a57c	d__Eukaryota	Cercozoa	Vampyrellidae	Vampyrellidae	Vampyrellidae	MDM	MDM
295a804fc786fe22cdef72658a507164a508e780	d__Eukaryota	Protalveolata	Colpodellida	Colpodellida	Colpodellida	Colpodella	MDM
2981b24ac54546efcdb6cf42cab6d4d60548dbbf	d__Bacteria	Cyanobacteria	Cyanobacteriia	Chloroplast	Chloroplast	Chloroplast	Cylindrotheca_closterium
299676248797f23e052965f4aa63d68de5dbd05a	d__Bacteria	Cyanobacteria	Cyanobacteriia	Cyanobacteriales	Xenococcaceae	Xenococcus_PCC-7305	MDM
299ea869d257659f45a1fc8819b41339d5ae6846	d__Eukaryota	Annelida	Polychaeta	Phyllodocida	Phyllodocida	Phyllodocida	MDM
2a0c0dee5a12b532b30dedbba44fe5de34a5fe5b	d__Eukaryota	Diatomea	Bacillariophyceae	Bacillariophyceae	Bacillariophyceae	MDM	MDM
2a0f28ca54970ae58fb80986cc4a3e990d904c5f	d__Eukaryota	Ciliophora	Intramacronucleata	Spirotrichea	Euplotia	Euplotes	MDM
2a10452a7a909fa6ed633f2487798399724d36bd	d__Eukaryota	Labyrinthulomycetes	Labyrinthulomycetes	Labyrinthulomycetes	Thraustochytriaceae	MDM	MDM
2a980217ba49840762db0c5a34c6a21fcc606dd3	d__Bacteria	Proteobacteria	Gammaproteobacteria	Enterobacterales	Enterobacteriaceae	Escherichia-Shigella	MDM
2ab0c6dff49b5ea56af356f599007d95d5fa0e50	d__Eukaryota	Nematozoa	Enoplea	Enoplida	Enoplida	Enoplida	MDM
2b0cc651e37161a299a1230edf685040af31d7a1	MDM	MDM	MDM	MDM	MDM	MDM	MDM
2b15b0c0ea34a3bcb73d10321e8301b8cbbfc458	d__Eukaryota	Diatomea	Bacillariophyceae	Bacillariophyceae	Bacillariophyceae	Amphora	MDM
2b2b95d686890d43e1594504a0761413119d0a44	d__Bacteria	Proteobacteria	Gammaproteobacteria	MDM	MDM	MDM	MDM
2b31e14fec4594176826d6346b8986eef9534abf	d__Bacteria	Cyanobacteria	Cyanobacteriia	Chloroplast	Chloroplast	Chloroplast	Cylindrotheca_closterium
2b37ffbde4f0ec3d1190a95e0b1b39af5c2e5ed0	d__Bacteria	Bacteroidota	Bacteroidia	Cytophagales	Microscillaceae	Microscilla	MDM
2b69605ac57b2070adeeed50299988ad439e635a	d__Eukaryota	Euglenozoa	Euglenida	Heteronematina	Heteronematina	Petalomonas	MDM
2b748b574147ee3820ff86e1c2031fed4199888f	d__Bacteria	Cyanobacteria	Cyanobacteriia	Cyanobacteriales	Xenococcaceae	MDM	MDM
2b78dbeb7a3b59b26bbefe3485b0419fa83ac217	d__Eukaryota	Arthropoda	Maxillopoda	Harpacticoida	Harpacticoida	Harpacticoida	MDM
2bb340c247c525314f61bbd8139d5adde2c6b166	d__Eukaryota	Ciliophora	Intramacronucleata	Litostomatea	Haptoria	Haptoria	MDM
2c045e68c8ead8af5b7716d933cacbef04ca93ea	d__Bacteria	Proteobacteria	Alphaproteobacteria	Rhodobacterales	Rhodobacteraceae	MDM	MDM
2c75fcfaf505a2a04c27faca812821cf1e821230	d__Eukaryota	Phragmoplastophyta	Embryophyta	Magnoliophyta	Magnoliophyta	Magnoliophyta	MDM
2ca052be830a6c8508c9afbb1e0b6c26e74c416e	d__Bacteria	Proteobacteria	Gammaproteobacteria	Enterobacterales	Enterobacteriaceae	Escherichia-Shigella	MDM
2cd30cb18e6d0f429a192dc1812d7d7752423595	d__Bacteria	Desulfobacterota	Desulfuromonadia	MDM	MDM	MDM	MDM
2cd87e7ab639cf9702757800c13553bdc2d6f898	MDM	MDM	MDM	MDM	MDM	MDM	MDM
2cd98ca8a6add24e311772dbaded5756b5ec222f	d__Bacteria	Desulfobacterota	Desulfobacteria	Desulfobacterales	MDM	MDM	MDM
2ceeeaf7ee4d2cf63671fc4a43166edd738525b5	d__Eukaryota	Platyhelminthes	Rhabditophora	Rhabdocoela	Kalyptorhynchia	Kalyptorhynchia	MDM
2cfcd97f1b0f2ca27c060ab05a12249f67bdd90d	d__Eukaryota	Chlorophyta	Trebouxiophyceae	Trebouxiophyceae	Trebouxiophyceae	Trebouxiophyceae	MDM
2cfdafcac4c9411e1e412fb3f8ef02db11f39ae2	d__Eukaryota	Cnidaria	Scyphozoa	Stauromedusae	Stauromedusae	Stauromedusae	MDM
2d0b0ee3f28e3b9c582fd6189c2cdb9d693b867f	d__Eukaryota	Nematozoa	Enoplea	Enoplida	Enoplida	Enoplida	MDM
2d0d16301eaf1db552d49c4269d6b49f9b8b4fe3	d__Eukaryota	Phragmoplastophyta	Embryophyta	Magnoliophyta	Magnoliophyta	Magnoliophyta	MDM
2d285c9f75ef21e63c6d76a36b4d1302a3bb64a2	d__Eukaryota	Diatomea	Bacillariophyceae	Bacillariophyceae	Bacillariophyceae	Bacillariophyceae	MDM
2d2fee282604c93452b1b2a1c92079ff8759602d	d__Eukaryota	Basidiomycota	MDM	MDM	MDM	MDM	MDM
2d591448c3cb14487fab2ad3cbb661c7ef8793fe	d__Bacteria	Actinobacteriota	Acidimicrobiia	Microtrichales	Microtrichaceae	Sva0996_marine_group	MDM
2e0631527ac7e477c265f59c1497ac01f237f439	d__Eukaryota	Ciliophora	Intramacronucleata	Spirotrichea	Euplotia	Euplotes	MDM
2e1a6683885a73fb305d055c2f4a0407af8155fe	MDM	MDM	MDM	MDM	MDM	MDM	MDM
2e3c3f207dc62618c3b7f5a78600782883fcf88c	d__Eukaryota	Diatomea	Bacillariophyceae	Bacillariophyceae	Bacillariophyceae	MDM	MDM
2e4ba66806fc11ff96704b0bbebc5953621bcd7a	d__Eukaryota	Annelida	Polychaeta	Phyllodocida	Phyllodocida	Phyllodocida	MDM
2e53349321594482bab3a21d4013933b0a54e752	MDM	MDM	MDM	MDM	MDM	MDM	MDM
2e9babb1414352c9833b1a6aaa498c29ff9d258d	d__Eukaryota	Arthropoda	MDM	MDM	MDM	MDM	MDM
2ed4e0fa828d9fad08806d500e5916d6fafa2899	d__Bacteria	Proteobacteria	Alphaproteobacteria	Rhodobacterales	Rhodobacteraceae	MDM	MDM
2f15a3b0a4119cfc6eaba48852b6e030bf40444c	MDM	MDM	MDM	MDM	MDM	MDM	MDM
2f5bcc3ffce36be2d4316cd53d4d1883bb552135	d__Eukaryota	Basidiomycota	Agaricomycetes	MDM	MDM	MDM	MDM
2f83cb1d97b2164b63ab2809f7c300c668a05a9f	MDM	MDM	MDM	MDM	MDM	MDM	MDM
2fb422a3df01494ff78683a6ff506a6a4bbf7ab6	MDM	MDM	MDM	MDM	MDM	MDM	MDM
3028c99d11abe4e18cf692de9e68d3a1d4f3a23d	MDM	MDM	MDM	MDM	MDM	MDM	MDM
304eef5e1768aa9516974d75d9157a51536862c2	d__Bacteria	Cyanobacteria	Cyanobacteriia	Chloroplast	Chloroplast	Chloroplast	Cylindrotheca_closterium
305d38fc15c8f2e9e5375d63368af7104767eb38	d__Eukaryota	Ciliophora	Intramacronucleata	Conthreep	Oligohymenophorea	Frontonia	MDM
307e2f248f5e76b75dd058dff150b0021a418dd3	d__Bacteria	Bacteroidota	Bacteroidia	Cytophagales	Cyclobacteriaceae	Ekhidna	MDM
3090ec2a8ce95b108cacc79b053777f0dac39c84	MDM	MDM	MDM	MDM	MDM	MDM	MDM
30ab21bcd09fcc8f2a623ff8f0f4487604001167	d__Eukaryota	Nematozoa	Chromadorea	Chromadorida	Chromadorida	Chromadorida	MDM
30acddc01ff83628326304e1e80d0023e5ee7f1e	d__Bacteria	Proteobacteria	Gammaproteobacteria	Enterobacterales	Enterobacteriaceae	MDM	MDM
30b45846a4f060f8120b3eff1363f823d28550e3	d__Bacteria	Cyanobacteria	Cyanobacteriia	Cyanobacteriales	Prochloraceae	Prochloron_P1-Palau	MDM
31057acd7882dfc5b4174ff8ab24fe6addbfe38c	d__Eukaryota	Cercozoa	Chlorarachniophyta	Chlorarachniophyta	Chlorarachniophyta	MDM	MDM
3115bb8998260c4bf951807a9b0ee4adc403d219	d__Bacteria	Cyanobacteria	Cyanobacteriia	Chloroplast	Chloroplast	Chloroplast	MDM
316fc2a48552be94f54d9748b98869fa535683ce	MDM	MDM	MDM	MDM	MDM	MDM	MDM
31a8af9ba69509eee219e5bf18846bc63658dc5f	d__Bacteria	Cyanobacteria	Cyanobacteriia	Chloroplast	Chloroplast	Chloroplast	MDM
31bb28d12c49e9e468180372cd6f1b9f89e195d8	d__Eukaryota	Ciliophora	Intramacronucleata	Conthreep	Colpodea	MDM	MDM
31cd87dd996b5cc83ede4231c4bdf452a8319d47	d__Eukaryota	Labyrinthulomycetes	Labyrinthulomycetes	Labyrinthulomycetes	Thraustochytriaceae	Aplanochytrium	MDM
31d7390f75366729f1d349781e4066ab1ad61e7f	d__Eukaryota	Ciliophora	Intramacronucleata	Spirotrichea	Hypotrichia	Holosticha	MDM
31de7cc08d573f81d13f59a4b26590b7df9a3c9f	d__Eukaryota	Dinoflagellata	Dinophyceae	MDM	MDM	MDM	MDM
32622f6be3e778b5368d9cf9d36434a89134e299	MDM	MDM	MDM	MDM	MDM	MDM	MDM
3283c6a6335e4cad9fc4d03b0dfd08da55d31ecd	d__Eukaryota	Ciliophora	Postciliodesmatophora	Heterotrichea	Heterotrichea	MDM	MDM
328ee534d2291903304c7ea8c085d70549f18503	MDM	MDM	MDM	MDM	MDM	MDM	MDM
33f0c68db1ed7c37f0fe882fcb138df2a8762f3a	MDM	MDM	MDM	MDM	MDM	MDM	MDM
3468320a53adac30115939a0126babeec41bc6ad	d__Bacteria	Proteobacteria	Gammaproteobacteria	Alteromonadales	Alteromonadaceae	Aestuariibacter	MDM
3485640d306af9e3bf316cabf129bcd988838a9e	MDM	MDM	MDM	MDM	MDM	MDM	MDM
34b35d29a8c46934c33f8efed6a6db1141239c61	d__Eukaryota	Cercozoa	MDM	MDM	MDM	MDM	MDM
352811327e114841f3e42886795f2418a29e05a2	d__Bacteria	Proteobacteria	Alphaproteobacteria	Caulobacterales	Hyphomonadaceae	Maricaulis	Maricaulis_maris
35308210428fc3aefadcc563cd75f8a4337f5cfa	d__Eukaryota	Ochrophyta	Pelagophyceae	Pelagomonadales	Pelagomonadales	MDM	MDM
353a09871d829ca79cd9e2f52deba415b50f5970	d__Bacteria	Cyanobacteria	Cyanobacteriia	Cyanobacteriales	Xenococcaceae	MDM	MDM
35696c4a6a25d26a234ef2b1c27f1f092b22dc97	d__Bacteria	Chloroflexi	Chloroflexia	Chloroflexales	Chloroflexaceae	Candidatus_Chlorothrix	MDM
356bb7be4825f7bfbc61a96040c2753892315eb0	d__Eukaryota	Nematozoa	Chromadorea	Desmodorida	Desmodorida	Desmodorida	MDM
357403e45076114b990c4fbade53835c8e193b53	d__Eukaryota	Retaria	Foraminifera	Tubothalamea	Miliolida	MDM	MDM
358e90595c361f22bff60f43ac6508f968b9458c	d__Eukaryota	Nematozoa	Enoplea	Enoplida	Enoplida	Enoplida	MDM
35994fae6bfb67a30d0b516cc01141f0c6d6b084	d__Eukaryota	Nematozoa	MDM	MDM	MDM	MDM	MDM
35deb2f8c84accaccc2f01c65c4c2528d9b7ad4f	MDM	MDM	MDM	MDM	MDM	MDM	MDM
360061c006395a06a84536335e6f7e5a91bca1f3	MDM	MDM	MDM	MDM	MDM	MDM	MDM
36048240628da0310aa204bff045eedb513280d6	d__Eukaryota	Diatomea	MDM	MDM	MDM	MDM	MDM
362850fdc24dce8c46ba8ca0ff5e05653c1d3d8e	d__Eukaryota	Diatomea	Bacillariophyceae	Bacillariophyceae	Bacillariophyceae	Pinnularia	MDM
362ed362d6711d3c4bfa3f5359dc814e49507924	MDM	MDM	MDM	MDM	MDM	MDM	MDM
363249f1f31c6e2d0b9cd1bdf0c7b78d283a49b0	d__Bacteria	Cyanobacteria	Cyanobacteriia	MDM	MDM	Leptolyngbya_VRUC_135	Oculatella_kazantipica
3647e3715002601772cfc9cc1fae06f06861be4f	d__Bacteria	Cyanobacteria	Cyanobacteriia	MDM	MDM	MDM	MDM
365155ff073dd7fba502bf1deb0f1b9d6d3090d1	MDM	MDM	MDM	MDM	MDM	MDM	MDM
3653cd02d51bcd87284535df563586366d8fb71e	d__Eukaryota	Nematozoa	Chromadorea	MDM	MDM	MDM	MDM
36d6ecf2cffdf3a2c143ae7129e0851e3d6443c3	MDM	MDM	MDM	MDM	MDM	MDM	MDM
36eefab73cfe111ab95d426df1cbf29ea88af6c5	d__Eukaryota	Phragmoplastophyta	Embryophyta	Magnoliophyta	Magnoliophyta	Magnoliophyta	Citrus_maxima
3749b9cff4549fc715d2eb38c34c3acfa881875c	d__Eukaryota	Phragmoplastophyta	Embryophyta	Magnoliophyta	Magnoliophyta	Magnoliophyta	MDM
376a3f37cf4d2e016dccd51cd4956d5c7edabe33	MDM	MDM	MDM	MDM	MDM	MDM	MDM
3772fa2aa99d92db75a22996d5fbb751a2a7d43b	d__Eukaryota	Ciliophora	Intramacronucleata	Spirotrichea	Hypotrichia	Oxytricha	MDM
379a160d1073f5c2afc621b4dcc7ddf98ef5fe74	MDM	MDM	MDM	MDM	MDM	MDM	MDM
37e8b296d54f926b031a197c0ce64f8397900a49	d__Eukaryota	Cercozoa	Chlorarachniophyta	Chlorarachniophyta	Chlorarachniophyta	MDM	MDM
381f3786d9ba94d0be19cdbd87341fa3193a27ae	d__Bacteria	Chloroflexi	Anaerolineae	SBR1031	A4b	A4b	MDM
381f40bbaf7d2cdf4997102b0caec7ce999970be	d__Bacteria	Proteobacteria	Alphaproteobacteria	Azospirillales	Inquilinaceae	Inquilinus	MDM
38581a373eb00cab896c61300e201078a0c76d30	d__Eukaryota	Diatomea	Bacillariophyceae	Bacillariophyceae	Bacillariophyceae	MDM	MDM
388126139d0ca7d6090e11ca6bc5424ae9264cc3	d__Eukaryota	Ciliophora	Intramacronucleata	Conthreep	Oligohymenophorea	MDM	MDM
38a6fe2ec822f1a930fae79c0754a5fca6e20d6a	d__Eukaryota	Arthropoda	Maxillopoda	Harpacticoida	Harpacticoida	Harpacticoida	MDM
38c209cd1a503f03cc0889cab3a9f4699f2cd0c6	d__Eukaryota	Nematozoa	Chromadorea	Monhysterida	Monhysterida	Monhysterida	MDM
38c9984ba00cd7770f812d3ab2e3d336c467a5b0	d__Eukaryota	Annelida	Polychaeta	MDM	MDM	MDM	MDM
38d5d8b82b4603962f3148280246bf1078eceb32	d__Eukaryota	Diatomea	Bacillariophyceae	Bacillariophyceae	Bacillariophyceae	MDM	MDM
38da3d0248592bf88b8c077ff429d1039b759d80	d__Eukaryota	Nematozoa	Chromadorea	Monhysterida	Monhysterida	Monhysterida	MDM
38e1069bbfe6ee0cb3c30de4035affcf08788439	d__Eukaryota	MDM	MDM	MDM	MDM	MDM	MDM
38fb7b98fb8da88336b0b03f87ead170ce5463d2	d__Eukaryota	Ciliophora	Intramacronucleata	Conthreep	Oligohymenophorea	MDM	MDM
3907237fa8fef05b3bdf783bd69b040f6dfb4d24	MDM	MDM	MDM	MDM	MDM	MDM	MDM
390bd5cf2e3e4e3e413bec50da4db0f58a58f6b3	MDM	MDM	MDM	MDM	MDM	MDM	MDM
391488db5936958fe245cdf3ba35eac2cafbbe05	d__Eukaryota	Arthropoda	Maxillopoda	Harpacticoida	Harpacticoida	Harpacticoida	MDM
392126a883bd004cc638d6af9d9cae747572c86b	d__Eukaryota	Holozoa	Choanoflagellida	Acanthoecida	Stephanoecidae	Diaphanoeca	MDM
394604231722b68352f7ff3a76062c76a19241dd	d__Eukaryota	Euglenozoa	Kinetoplastea	Neobodonida	Neobodonida	Neobodo	MDM
396bfb24eef92128645bdf31ac6b10a8fb0df2ee	d__Eukaryota	Basidiomycota	Malasseziomycetes	Malasseziales	Malasseziaceae	Malassezia	MDM
39f5ded7d33004ebe14a1c2780a37fea8ed29d20	d__Eukaryota	Phragmoplastophyta	Embryophyta	Magnoliophyta	Magnoliophyta	Magnoliophyta	MDM
39f69f04276426bd9a783c5cb3e4a5f037a34c13	MDM	MDM	MDM	MDM	MDM	MDM	MDM
3a0f17bcdc82280841b7315fd339463dc1fbcbf3	d__Bacteria	Myxococcota	Myxococcia	Myxococcales	Myxococcaceae	P3OB-42	MDM
3a1c5de4790de209128e31793df8621f44951476	d__Bacteria	Cyanobacteria	Cyanobacteriia	Cyanobacteriales	MDM	MDM	MDM
3a296053c898f3e3d0e11bcfe962e34a9a2570a1	d__Eukaryota	Nematozoa	MDM	MDM	MDM	MDM	MDM
3a3037e85363fe75cc16c93834e26b5118ffc82b	d__Bacteria	Cyanobacteria	Cyanobacteriia	MDM	MDM	MDM	MDM
3a5b64c8f7b45d54ebe238c882c8426f9857a493	d__Bacteria	Bacteroidota	Bacteroidia	Chitinophagales	Saprospiraceae	MDM	MDM
3a6d44e6ae284a92dd3b82007385ec3af93bf13e	MDM	MDM	MDM	MDM	MDM	MDM	MDM
3a79d5ea2fe02a198b80ad26a925f0192a20e29a	MDM	MDM	MDM	MDM	MDM	MDM	MDM
3a9b1f537eb9f1babad014b474e970a3d3d1add6	MDM	MDM	MDM	MDM	MDM	MDM	MDM
3aa1ccaf4ff0561128fb58bdd0d1c93ec2492095	d__Bacteria	Cyanobacteria	Cyanobacteriia	Chloroplast	Chloroplast	Chloroplast	MDM
3abcaba2b35a1fce63fcbcbac4e7b91f4fc25de1	d__Eukaryota	MDM	MDM	MDM	MDM	MDM	MDM
3aeba63478564b8a4dce758d2c9612fd2bf783a4	d__Eukaryota	Annelida	Polychaeta	Sabellida	Sabellida	Sabellida	MDM
3b05ec08838981da5530e76fa952871fddcca736	d__Bacteria	Cyanobacteria	Cyanobacteriia	Chloroplast	Chloroplast	Chloroplast	MDM
3b08a51f8f96f06d9a104341d332cc8ef11ab902	d__Eukaryota	Nematozoa	Chromadorea	Tylenchida	Tylenchida	Tylenchida	Robustodorus_arachidis
3b1997aa8781d92f3550d6d56135fdf67b942352	MDM	MDM	MDM	MDM	MDM	MDM	MDM
3b24043e27bfc51d92deb1aa6bf6a38b595e817d	MDM	MDM	MDM	MDM	MDM	MDM	MDM
3b28a36ed34802ed7dde0f93015d9ed40f3b03c8	d__Bacteria	Myxococcota	Myxococcia	Myxococcales	Myxococcaceae	P3OB-42	MDM
3b2a6ee778ebbd68eea95294c0d71a099a066a48	d__Eukaryota	Diatomea	Bacillariophyceae	Bacillariophyceae	Bacillariophyceae	MDM	MDM
3b6b1dd9404e7b2116bd2a24c854acfdd1a670bd	d__Bacteria	Sumerlaeota	Sumerlaeia	MDM	MDM	MDM	MDM
3b6e0a967eea84c16cc570740a54470826924b86	d__Eukaryota	Nematozoa	Chromadorea	MDM	MDM	MDM	MDM
3b82b1963c46da522194ee0f78abbceaa0215c1d	d__Bacteria	Cyanobacteria	Cyanobacteriia	Cyanobacteriales	MDM	MDM	MDM
3b9430b0e6655aa9c025dd496f94a55da0a1d6f5	d__Bacteria	Bacteroidota	Bacteroidia	Cytophagales	MWH-CFBk5	MWH-CFBk5	MDM
3bd3d62e3a5e314d1d829abf9698de82a64059fa	d__Eukaryota	Diatomea	Bacillariophyceae	Bacillariophyceae	Bacillariophyceae	MDM	MDM
3bf2d976e1aafe13f177159a084e28214d3879c9	d__Bacteria	Proteobacteria	Gammaproteobacteria	Alteromonadales	MDM	MDM	MDM
3c30c71b2110c274d466bd4f820081fcc707a06e	d__Eukaryota	Cercozoa	MDM	MDM	MDM	MDM	MDM
3c39e7e3370c093c6f401b048d6d31a743a42609	d__Eukaryota	Nematozoa	Chromadorea	Desmodorida	Desmodorida	Desmodorida	MDM
3caea1a70f98316e37da48341454f0e6be81e44c	d__Eukaryota	Nematozoa	Chromadorea	Monhysterida	Monhysterida	Monhysterida	MDM
3cbc07411062ac3d27849d96c764e04b53a46080	d__Bacteria	Firmicutes	Bacilli	Bacillales	Bacillaceae	Bacillus	MDM
3cc79307fc3bdb9f65aaa7b97279620d54075e07	d__Eukaryota	Diatomea	Bacillariophyceae	Bacillariophyceae	Bacillariophyceae	MDM	MDM
3d0fe1f916cc6dbf39570c25724e9b335554fa99	d__Eukaryota	Ciliophora	Intramacronucleata	Conthreep	Colpodea	MDM	MDM
3d662bee616213a785ed1daf91aa79f1a26a0dd6	d__Bacteria	Proteobacteria	Gammaproteobacteria	MDM	MDM	MDM	MDM
3d745f4c14933d57cc0bd006c961399ec2c5b63c	d__Bacteria	Cyanobacteria	Cyanobacteriia	Cyanobacteriales	MDM	MDM	MDM
3d9f3c7aa5c6984703181b7355b30cb95575c9d1	d__Eukaryota	MDM	MDM	MDM	MDM	MDM	MDM
3df2dcf46722eddc1d5340e4ee6c2cfa42a7cfa0	MDM	MDM	MDM	MDM	MDM	MDM	MDM
3e0dbbc16b318be303ed2d1816ded810229f720b	d__Eukaryota	Phragmoplastophyta	Embryophyta	Magnoliophyta	Magnoliophyta	Magnoliophyta	MDM
3e10c3225c56b5b492c2363e2ad63deb1fd3b9bb	d__Bacteria	Verrucomicrobiota	Verrucomicrobiae	Opitutales	Puniceicoccaceae	Verruc-01	MDM
3e2a2596d8939fa178f42aa344f750099dceb34e	d__Bacteria	Cyanobacteria	Cyanobacteriia	Phormidesmiales	Phormidesmiaceae	Phormidium_MBIC10003	MDM
3e2b73ced6c4ab738e828ccfc982f4a7721c3397	d__Eukaryota	Cercozoa	MDM	MDM	MDM	MDM	MDM
3e5cb8bdaa237ba94f7841c3aadf7563e7d6ea42	d__Eukaryota	Pavlovophyceae	Pavlovophyceae	Pavlovophyceae	Pavlovophyceae	MDM	MDM
3e95d7a00a67aa1997d86c842338d4d95583f446	d__Eukaryota	Nematozoa	Chromadorea	Chromadorida	Chromadorida	Chromadorida	MDM
3ea18d0cf611312b398c8c00360429f115638ebb	d__Bacteria	Proteobacteria	Gammaproteobacteria	Steroidobacterales	Woeseiaceae	Woeseia	MDM
3ea59e2dfdaf58ab42bb2a85fda548fa9ebb509a	d__Bacteria	Cyanobacteria	Cyanobacteriia	Cyanobacteriales	Xenococcaceae	Pleurocapsa_PCC-7319	MDM
3ec623f9b5ebd54d1580adb5f5b713800f335bf6	d__Eukaryota	Nematozoa	Chromadorea	Ascaridida	Ascaridida	Ascaridida	Krefftascaris_sharpiloi
3ecdb3c4380a439e3a9b91a08a019171bc7da3ac	MDM	MDM	MDM	MDM	MDM	MDM	MDM
3f2c9bf91e8b6cb8a7e85f061187f809f62c57fb	d__Eukaryota	Arthropoda	Maxillopoda	Harpacticoida	Harpacticoida	Harpacticoida	MDM
3f4a3318938d3e0333ca85b619f751dd0fc16abe	d__Eukaryota	Ascomycota	Sordariomycetes	MDM	MDM	MDM	MDM
3f8d00df0eaff1175c2692a7d899651989e4d186	d__Eukaryota	Nematozoa	Chromadorea	Chromadorida	Chromadorida	Chromadorida	MDM
3f9ff1c637a6b5e5fb1ebd68cce28cb1d973ebfe	MDM	MDM	MDM	MDM	MDM	MDM	MDM
3fdee7af299b4a505a660be5051f1a8fdb1498c0	d__Eukaryota	Arthropoda	Arachnida	Acari	Acari	Acari	MDM
3fe12626048b3d27e6e3b6adeb40f2430f3fc973	d__Bacteria	Proteobacteria	Alphaproteobacteria	Rickettsiales	Mitochondria	Mitochondria	MDM
40259e724e4dc1b98bfa19627e721c2837c1c8c0	d__Eukaryota	Ciliophora	Intramacronucleata	Conthreep	Colpodea	MDM	MDM
40c013f08b9984fe85ee018a8e1c03aee1e7c33b	d__Eukaryota	Cercozoa	Chlorarachniophyta	Chlorarachniophyta	Chlorarachniophyta	MDM	MDM
40da574a0b5f9ec0dc809c44a63bb6be0dd2b1f6	d__Eukaryota	Dinoflagellata	MDM	MDM	MDM	MDM	MDM
40defd6e390fdf36ee357b24c4a3d5464f1ae613	d__Bacteria	Cyanobacteria	Cyanobacteriia	MDM	MDM	Leptolyngbya_VRUC_135	Oculatella_kazantipica
40f03a74b7a44f65e38d98065890450719ae70a9	d__Eukaryota	Ascomycota	Dothideomycetes	Dothideales	Aureobasidiaceae	Aureobasidium	MDM
40f17911083727e1b4296dd78813e8949fe816e9	d__Bacteria	Proteobacteria	Gammaproteobacteria	Enterobacterales	Enterobacteriaceae	Escherichia-Shigella	Escherichia_coli
41037acf0515a3f6b340cc72f0907cec7a9f0b62	d__Eukaryota	Arthropoda	Maxillopoda	Harpacticoida	Harpacticoida	Harpacticoida	MDM
4110515467f55d5094aa9d54abb8bea3b1d48d13	MDM	MDM	MDM	MDM	MDM	MDM	MDM
414a6674cf7d44caa4f51df7c45c4a0f95a89a66	d__Eukaryota	Cercozoa	Chlorarachniophyta	Chlorarachniophyta	Chlorarachniophyta	MDM	MDM
414b91db6e712225230777e4b1949f859ba95b34	MDM	MDM	MDM	MDM	MDM	MDM	MDM
4153bad04e1e50b37de07d6b27ed88d153e2dab2	d__Bacteria	Spirochaetota	Spirochaetia	Spirochaetales	Spirochaetaceae	Spirochaeta_2	MDM
4185858ed9ac8768df71b6b829cfa0e12856915b	d__Bacteria	Cyanobacteria	Cyanobacteriia	Chloroplast	Chloroplast	Chloroplast	MDM
4188263a3e0bebbaa33e323c72870aa8826824ad	d__Eukaryota	Cercozoa	Chlorarachniophyta	Chlorarachniophyta	Chlorarachniophyta	MDM	MDM
41ab26d7ad61e36fd8094fe2c65f3145c0127e29	d__Eukaryota	Arthropoda	Maxillopoda	Harpacticoida	Harpacticoida	Harpacticoida	MDM
41fa1614c0bd9656d400c66e99554e8c115e5dd5	MDM	MDM	MDM	MDM	MDM	MDM	MDM
423f50b1e360c193b78bcf306b8536abefe909bd	d__Eukaryota	Holozoa	Choanoflagellida	MDM	MDM	MDM	MDM
4258b145d22b517ad09c9cf33ca6104d31a04a50	MDM	MDM	MDM	MDM	MDM	MDM	MDM
4297952ca406479413a9f6fc626038df2019a8df	MDM	MDM	MDM	MDM	MDM	MDM	MDM
42a0218e51a0aeae565f28ffd48b4553792d8f51	MDM	MDM	MDM	MDM	MDM	MDM	MDM
42b090771354c95d7e9cf5d3fb658f2fb53e804c	d__Eukaryota	MDM	MDM	MDM	MDM	MDM	MDM
42fda930f2512ec6912e278ed047b4f959c42539	d__Eukaryota	Ciliophora	Intramacronucleata	Spirotrichea	Hypotrichia	MDM	MDM
433b2cb737fdbe831ea335b6146b022655b5090d	MDM	MDM	MDM	MDM	MDM	MDM	MDM
436823d0c0b815299334c10d6c3f2b9e9667e5ea	d__Eukaryota	Ascomycota	Dothideomycetes	Pleosporales	Didymellaceae	Ascochyta	MDM
4386c174c018f55d31e74cfb031faa0040110465	d__Eukaryota	Ciliophora	Intramacronucleata	Conthreep	Oligohymenophorea	MDM	MDM
43c22637204ea8ac4cf7bb5441eabeda15aca7cd	MDM	MDM	MDM	MDM	MDM	MDM	MDM
43eef0abbc0cbc9bce1b73db2604e8929e9a974a	d__Eukaryota	Diatomea	Bacillariophyceae	Bacillariophyceae	Bacillariophyceae	MDM	MDM
4470ce45dba8ce3c8e46a6bad17a881c26c4e4df	MDM	MDM	MDM	MDM	MDM	MDM	MDM
4478ad1ed97895f1d0a68c28e185e9c33a966996	d__Bacteria	Cyanobacteria	Cyanobacteriia	MDM	MDM	MDM	MDM
447ecaa66cf62aab589d973b3b2579d0bd009f8b	d__Eukaryota	Ciliophora	Intramacronucleata	Spirotrichea	Hypotrichia	MDM	MDM
4487a3a031ec26cbc7822fc4716ef1b7f84e9c36	d__Eukaryota	Chlorophyta	Ulvophyceae	Ulvophyceae	Ulvophyceae	Ulvophyceae	MDM
4498f2a62a3fadc9656d7bbe75c0d5f8afea1ee7	MDM	MDM	MDM	MDM	MDM	MDM	MDM
44ce4fdbdb7d7aafc8637122da60e55e2ea6d440	d__Eukaryota	Ciliophora	Intramacronucleata	Conthreep	Plagiopylea	Epalxella	MDM
44d0b0c120177d71995f8592d73c741dd861d5f5	MDM	MDM	MDM	MDM	MDM	MDM	MDM
464f9a31f3be0cd946a42c3e603994f84933371e	d__Eukaryota	Annelida	Polychaeta	Phyllodocida	Phyllodocida	Phyllodocida	MDM
4655d01548ba3f5e093afba1f1d857ec7b25f715	d__Eukaryota	Cercozoa	Thecofilosea	Thecofilosea	Thecofilosea	MDM	MDM
46efa654fa0836280cc5d16a72af87a434d5f1e7	d__Eukaryota	Chlorophyta	Trebouxiophyceae	Trebouxiophyceae	Trebouxiophyceae	Trebouxiophyceae	MDM
4701dfdf53d50a9f9a7ad2e7f0e9870eb1ace569	d__Eukaryota	Nematozoa	Chromadorea	Chromadorida	Chromadorida	Chromadorida	MDM
473d2b6aaa9b5ab486eef5431a30d7d2911f320f	d__Eukaryota	Arthropoda	Maxillopoda	Harpacticoida	Harpacticoida	Harpacticoida	MDM
4740c4f219b84de6c1ef5e84dffc3c6488c4bd05	d__Bacteria	Proteobacteria	Alphaproteobacteria	Caulobacterales	Parvularculaceae	MDM	MDM
4807b2801008df5107ebe299723b9cb20572833b	d__Bacteria	Planctomycetota	Planctomycetes	Pirellulales	Pirellulaceae	Blastopirellula	MDM
48588527328f79393a349a8d528b7ba6b0987dda	d__Eukaryota	MDM	MDM	MDM	MDM	MDM	MDM
48a86d93eb52ccd80eb72955ac0b39409e4e7884	MDM	MDM	MDM	MDM	MDM	MDM	MDM
48b3431f4eff28b8155c9ab64b9df8f267bac58d	d__Bacteria	Planctomycetota	Planctomycetes	Planctomycetales	Rubinisphaeraceae	Fuerstia	MDM
48d469a93da5cd7f7b3f2e9f99b0674ede764356	d__Bacteria	Proteobacteria	Alphaproteobacteria	MDM	MDM	MDM	MDM
48f82e06ec6f9f9d515d8d15c8c284ff5d488d1c	MDM	MDM	MDM	MDM	MDM	MDM	MDM
492f9f1704d6bc1865c43795cda128d7b90df621	d__Eukaryota	Nematozoa	Chromadorea	Chromadorida	Chromadorida	Chromadorida	MDM
4934119787b5baa52b2a53413e407fa7fe1f4701	d__Bacteria	Cyanobacteria	Cyanobacteriia	Chloroplast	Chloroplast	Chloroplast	Cylindrotheca_closterium
4949892a63365da941960d5bb33711ed83f7a3de	d__Eukaryota	Diatomea	MDM	MDM	MDM	MDM	MDM
497f2c68abd124407caff1bbdafd2c1f77de8e52	d__Eukaryota	Phragmoplastophyta	Embryophyta	Magnoliophyta	Magnoliophyta	Magnoliophyta	Daucus_carota
49a50f43b811a71b02c8742b132f53dd3894ce19	MDM	MDM	MDM	MDM	MDM	MDM	MDM
49c508ef32b5a80006ab138ee9863a8d350bad35	d__Bacteria	Cyanobacteria	Cyanobacteriia	Chloroplast	Chloroplast	Chloroplast	MDM
4a01e93e6557136f913765bdee48b73e1bbf114e	MDM	MDM	MDM	MDM	MDM	MDM	MDM
4a0f0e94234b536b31089299b06470b21d93b9fc	d__Bacteria	Planctomycetota	Phycisphaerae	Phycisphaerales	Phycisphaeraceae	SM1A02	MDM
4a1f4903636faefefe3b77bd86e8f4554e66ca9a	MDM	MDM	MDM	MDM	MDM	MDM	MDM
4a58956306c34c78b9651bc546772a923e806468	d__Eukaryota	Ascomycota	Dothideomycetes	Capnodiales	MDM	MDM	MDM
4a91ad8a821d05f81bcae123f570db1371402c8c	d__Bacteria	Planctomycetota	Planctomycetes	Pirellulales	Pirellulaceae	Rhodopirellula	MDM
4ab17d5973200f427f3121583c51ae67bc5202cd	d__Eukaryota	MDM	MDM	MDM	MDM	MDM	MDM
4abc5b0615e1e82b41683ccf18ce9112bf22ea0d	d__Eukaryota	Aphelidea	Aphelidea	Aphelidea	Aphelidea	Aphelidium	Aphelidium_desmodesmi
4aeabbe37053b1502891cd8cb2cbaa713656ba72	d__Eukaryota	Chlorophyta	Ulvophyceae	Bryopsidales	Bryopsidales	Caulerpa	MDM
4b001b6301cc9b770916415f087fc074ebe12a12	d__Bacteria	Bacteroidota	Bacteroidia	MDM	MDM	MDM	MDM
4b4a298a4daf371661b085ef32d521d463216e33	d__Bacteria	Cyanobacteria	Cyanobacteriia	MDM	MDM	MDM	MDM
4b530821ca4481ef06458105ad15307851042bcc	MDM	MDM	MDM	MDM	MDM	MDM	MDM
4b54909d3405c21b6356057ff02baba72601dd5e	d__Eukaryota	Chlorophyta	MDM	MDM	MDM	MDM	MDM
4b5fadbf99c925e72b12092913c9c7f66034b010	d__Eukaryota	MDM	MDM	MDM	MDM	MDM	MDM
4b6a31b3b9e17f7bc036f6465af59a8b40615e6f	d__Eukaryota	Diatomea	Bacillariophyceae	Bacillariophyceae	Bacillariophyceae	Navicula	MDM
4c3d9a33812e24adff0dbebf76a8e7f5dfae8d7d	d__Bacteria	Cyanobacteria	Cyanobacteriia	Cyanobacteriales	MDM	MDM	MDM
4c40c37c037f820179c2710e181a6a2d0c3dd5f6	d__Bacteria	Proteobacteria	Alphaproteobacteria	Rhizobiales	Hyphomicrobiaceae	Filomicrobium	MDM
4c50414baeed50b6576522c922d9954756c3a42b	d__Bacteria	Proteobacteria	Gammaproteobacteria	Enterobacterales	Enterobacteriaceae	Escherichia-Shigella	MDM
4c55c43e28ca308cc819ca4379391efb8eb036be	d__Eukaryota	Diatomea	Bacillariophyceae	Bacillariophyceae	Bacillariophyceae	MDM	MDM
4c71a5a235aa5299a9d01e187f684ffa46f23945	d__Bacteria	Proteobacteria	Alphaproteobacteria	Rhodobacterales	Rhodobacteraceae	MDM	MDM
4c79638b21ce49457a9a8e3e43bcf20b74b4e727	d__Eukaryota	Annelida	Polychaeta	Phyllodocida	Phyllodocida	Phyllodocida	MDM
4c90e0fcc7e4bbe167c0de6b4bc1689c9e61e4e6	d__Bacteria	Cyanobacteria	Cyanobacteriia	Cyanobacteriales	Xenococcaceae	Xenococcus_PCC-7305	MDM
4c92f29e18401310d97965f425a043a1b459d2ea	d__Bacteria	Proteobacteria	Gammaproteobacteria	MDM	MDM	MDM	MDM
4ca9d81432e29ad2d2c5b0b241f6f76a9d08588a	d__Eukaryota	Labyrinthulomycetes	MDM	MDM	MDM	MDM	MDM
4cc5c57f4f359a6dd0853225d49e64dfebb38abb	MDM	MDM	MDM	MDM	MDM	MDM	MDM
4cca86261e0ccb9f5d11c2043f08226ba5cc7973	d__Eukaryota	Ascomycota	Leotiomyceta_Incertae_Sedis	Candelariales	Pycnoraceae	Pycnora	Pycnora_sorophora
4cd3b8b5aec1f0011b160e55195016e49843b8d9	MDM	MDM	MDM	MDM	MDM	MDM	MDM
4dc5e38058d7837e802fb51e7ae0d1d9bba24a7c	d__Bacteria	Cyanobacteria	Cyanobacteriia	Cyanobacteriales	Phormidiaceae	Lyngbya_PCC-7419	MDM
4dc6ea9bc39733d7f586609e3fc3eda645f3319b	d__Eukaryota	Ochrophyta	MDM	MDM	MDM	MDM	MDM
4e3670c7ccb491ccaf5e8315177d5e58a6780256	d__Eukaryota	Euglenozoa	Diplonemea	Diplonemea	Diplonemea	MDM	MDM
4e93b65abd33ec68e7b8f63963e752ef0bc066be	d__Eukaryota	Ochrophyta	Pelagophyceae	Sarcinochrysidales	Sarcinochrysidales	MDM	MDM
4eae1063101aabed98424f5f7747c69762b17fa5	MDM	MDM	MDM	MDM	MDM	MDM	MDM
4ef1375354cf3041fe01459a8981bcd312eb1c28	d__Bacteria	Cyanobacteria	Cyanobacteriia	Cyanobacteriales	Xenococcaceae	Pleurocapsa_PCC-7319	MDM
4f62b7ca2b01f4188e26f3b893bdf45c6c12cc2f	MDM	MDM	MDM	MDM	MDM	MDM	MDM
4f65f82dd5b995bc8331720633f91c31b3cee2ab	d__Eukaryota	Phragmoplastophyta	Embryophyta	Magnoliophyta	Magnoliophyta	Magnoliophyta	MDM
4f8a46472c669ac6149696fd0ec63d297e76ddbb	MDM	MDM	MDM	MDM	MDM	MDM	MDM
4f95589daa48f84f76fc0fb0112085d3f9455fb0	MDM	MDM	MDM	MDM	MDM	MDM	MDM
501ec2c94513ae06bc14e83f401ddf87ec567d59	MDM	MDM	MDM	MDM	MDM	MDM	MDM
507cfc5168ac6f85566614ab295942af44d85eac	d__Eukaryota	Arthropoda	Maxillopoda	Harpacticoida	Harpacticoida	Harpacticoida	MDM
509e8447e7946966db058e2aa4c027b81a85ac89	d__Eukaryota	Ciliophora	Postciliodesmatophora	Heterotrichea	Heterotrichea	MDM	MDM
509fa4b6049a20ebffb8d7b12e93681dd7aa826c	MDM	MDM	MDM	MDM	MDM	MDM	MDM
50f408270c92c7aa9026615dfdcf3d77e928963f	d__Eukaryota	Dinoflagellata	Dinophyceae	Gymnodiniphycidae	Gymnodinium_clade	MDM	MDM
512dc5f5c38f48a81dcfdfdfc907087d4a715b69	d__Eukaryota	Diatomea	Mediophyceae	Mediophyceae	Mediophyceae	Thalassiosira	Conticribra_weissflogiopsis
51f64cb3703b535571cec22e2ddcdf978e03f701	d__Eukaryota	MDM	MDM	MDM	MDM	MDM	MDM
52390e5587fde0a27831376e15d09cfe97f3fea7	d__Bacteria	Proteobacteria	Alphaproteobacteria	Dstr-E11	Dstr-E11	Dstr-E11	MDM
527bbefc1b9275ced9280f2a6b930fbfa602a6aa	MDM	MDM	MDM	MDM	MDM	MDM	MDM
52b2cd5a69de0b54999d05689141029a1ce47573	d__Eukaryota	Nematozoa	Chromadorea	Chromadorida	Chromadorida	Chromadorida	MDM
52b9f85e7d2c69e895536ffc1bd0fa6799295183	d__Eukaryota	Pavlovophyceae	Pavlovophyceae	Pavlovophyceae	Pavlovophyceae	MDM	MDM
5302990c213e913a4b685f29df4412533d91c44d	d__Eukaryota	Diatomea	Bacillariophyceae	Bacillariophyceae	Bacillariophyceae	Amphora	MDM
5376206daeeb822741c384a875cbfaba17458e27	MDM	MDM	MDM	MDM	MDM	MDM	MDM
539fdfbcd4d87b25bdcc8fc328768253aae65588	d__Eukaryota	Annelida	Polychaeta	Phyllodocida	Phyllodocida	Phyllodocida	MDM
539fff1ca50ec42463fbdd9291fd9b3f8f430fab	MDM	MDM	MDM	MDM	MDM	MDM	MDM
53d9669d68ee74b74059e07ec093e6f433027036	MDM	MDM	MDM	MDM	MDM	MDM	MDM
542c4b2f8de405b5cbbab6721a7c5dabbe8b2c8c	d__Bacteria	Proteobacteria	Gammaproteobacteria	Pseudomonadales	Pseudomonadaceae	Pseudomonas	MDM
543d0de3dac8e2a4e657d702775ce777f13982ea	d__Eukaryota	Chlorophyta	Ulvophyceae	Ulvophyceae	Ulvophyceae	Ulvophyceae	MDM
54931df21e7e111c6d93337cec4260098e1dcd40	d__Bacteria	Verrucomicrobiota	Verrucomicrobiae	Opitutales	Puniceicoccaceae	Cerasicoccus	MDM
54bddbb2a85ea64dd1e46afd0e1b9dcb20ccd37c	d__Bacteria	Proteobacteria	Alphaproteobacteria	Rhodobacterales	Rhodobacteraceae	MDM	MDM
5510e96627afbf4e83f12f474dd791e4fcf9bc21	d__Bacteria	Bacteroidota	Bacteroidia	Cytophagales	Cyclobacteriaceae	MDM	MDM
551f564fb4640875037750e3461f2353f2df3865	d__Eukaryota	Diatomea	Bacillariophyceae	Bacillariophyceae	Bacillariophyceae	Navicula	MDM
55830d939de4262e71b639c8370c93a6553f543c	d__Eukaryota	Chlorophyta	MDM	MDM	MDM	MDM	MDM
55a0a013655288e652caab236cb4c80e6b62d4f7	d__Eukaryota	MDM	MDM	MDM	MDM	MDM	MDM
55dd3153603c939b174c9c25511c7e42ea018e56	d__Eukaryota	Ciliophora	Intramacronucleata	Conthreep	Plagiopylea	Epalxella	MDM
55f106c90ceec13741133736afd65804469e94fc	d__Bacteria	Desulfobacterota	Desulfobacteria	Desulfobacterales	Desulfococcaceae	MDM	MDM
560f3d62b9cec0e33c975ba4be45d6840f2bcda7	d__Bacteria	Cyanobacteria	Cyanobacteriia	Cyanobacteriales	Xenococcaceae	MDM	MDM
5663a0c371bd45abe5bafd3d4d5745c379da8adf	d__Eukaryota	Ciliophora	Intramacronucleata	Conthreep	Oligohymenophorea	Paramecium	MDM
56942f29a49a6f1bb7b38211942f4b20fc110bcf	MDM	MDM	MDM	MDM	MDM	MDM	MDM
56d4a663d696aa2ddeec145415e89d1b901041ba	d__Bacteria	Cyanobacteria	Cyanobacteriia	Cyanobacteriales	Xenococcaceae	MDM	MDM
572cb92fa1274b22118867834c35fe09a3bdff89	d__Eukaryota	Cercozoa	Chlorarachniophyta	Chlorarachniophyta	Chlorarachniophyta	MDM	MDM
5763a4c2a5412065e8a01ecb33760b0a03040737	d__Bacteria	Proteobacteria	Alphaproteobacteria	Rhodobacterales	Rhodobacteraceae	Planktomarina	MDM
57640c4c6a77cf37a6a928021dbd9efefb997971	d__Eukaryota	Diatomea	Bacillariophyceae	Bacillariophyceae	Bacillariophyceae	MDM	MDM
576e4a34bf3aa16bb01e240e12e7d3f1e3ef984c	d__Eukaryota	Chlorophyta	Chlorophyceae	Chlorophyceae	Chlorophyceae	Chlorophyceae	MDM
578b3b436a4d7cec3312eede8cbcfcbf7adbb89b	MDM	MDM	MDM	MDM	MDM	MDM	MDM
57b5ccc52d43d8c3cafce2340283ba660924077c	MDM	MDM	MDM	MDM	MDM	MDM	MDM
57f18990476f77a4297d4bd672fa9d1a5dd9454c	d__Eukaryota	Phragmoplastophyta	Embryophyta	Magnoliophyta	Magnoliophyta	Magnoliophyta	Arabidopsis_thaliana
57f542c012da40b488edb1cc81b8c2346e274b9e	MDM	MDM	MDM	MDM	MDM	MDM	MDM
5817b24cd7c0949e0ac3a4bc6d820bdf51313cbe	d__Eukaryota	Nematozoa	Chromadorea	Ascaridida	Ascaridida	Ascaridida	Krefftascaris_sharpiloi
58295c576c978f63510944f450e580f8da98e540	d__Bacteria	Bacteroidota	Bacteroidia	Cytophagales	Microscillaceae	Microscilla	MDM
588b2874909671ea23ee965e5790ff513b25bdba	d__Eukaryota	Amoebozoa	Discosea	Dactylopodida	Dactylopodida	Paramoeba	Paramoeba_aestuarina
58f20e25b13bff2a40881c9a4f4b424bd7fb01dc	d__Eukaryota	MDM	MDM	MDM	MDM	MDM	MDM
59123c5e393918cd04a361914d2578ab777c4fa3	MDM	MDM	MDM	MDM	MDM	MDM	MDM
59285debd9c3be2db3fc87f2bbf63df1b6c007bd	d__Eukaryota	Diatomea	MDM	MDM	MDM	MDM	MDM
59377d9a25d251f54391c177281ea3325973b7db	d__Bacteria	Cyanobacteria	Cyanobacteriia	Eurycoccales	MDM	MDM	MDM
5938dd97d9b79974d162c9b5f92f06eabca7e65e	d__Eukaryota	Ascomycota	Sordariomycetes	Hypocreales	Hypocreaceae	Trichoderma	MDM
5940b9ad7d26bd82dbc2b5d00952404533b7c54b	d__Eukaryota	Ochrophyta	Pelagophyceae	MDM	MDM	MDM	MDM
5949c484a8210a3bafa2e39858e9713943c944e3	d__Bacteria	Cyanobacteria	Cyanobacteriia	Phormidesmiales	Nodosilineaceae	Nodosilinea_PCC-7104	MDM
5956eba04a7d9d4adbc7dbacd5e7d355b419eb0a	d__Bacteria	Proteobacteria	Gammaproteobacteria	Steroidobacterales	Woeseiaceae	Woeseia	MDM
595719e86764f0c79beda198892548e264945cd0	d__Eukaryota	Diatomea	Bacillariophyceae	Bacillariophyceae	Bacillariophyceae	MDM	MDM
596f454085e24c99c00b034bcb4a08e8e8d7d48b	d__Bacteria	Cyanobacteria	Cyanobacteriia	MDM	MDM	MDM	MDM
598e167d00bcc52285f3a9657a4167ac4d6746ad	d__Bacteria	Proteobacteria	Gammaproteobacteria	Enterobacterales	Enterobacteriaceae	Klebsiella	Klebsiella_pneumoniae
59b8c2f7a8a463580f03fcd313683c6f74a750a9	MDM	MDM	MDM	MDM	MDM	MDM	MDM
59dd4dc73ee9598268c0e737580516c08799c8b0	d__Bacteria	Cyanobacteria	Cyanobacteriia	Chloroplast	Chloroplast	Chloroplast	MDM
59e97f3990bfbde7c40963fc129ed864f23b38db	d__Bacteria	Cyanobacteria	Cyanobacteriia	Chloroplast	Chloroplast	Chloroplast	Cylindrotheca_closterium
5a7305be4a610af63a7fee2f54e01145964761ea	d__Eukaryota	Phragmoplastophyta	Embryophyta	Magnoliophyta	Magnoliophyta	Magnoliophyta	Zea_mays
5a79127daaaca5c88f0757d37fab448c7b39d692	MDM	MDM	MDM	MDM	MDM	MDM	MDM
5a93459b7a8f2dbe0507a018907bb913775a95d7	d__Eukaryota	Ciliophora	Intramacronucleata	Conthreep	Colpodea	MDM	MDM
5ab76a99b04f0a7e046eabdf99f66e799e4f71c4	d__Bacteria	Cyanobacteria	Cyanobacteriia	Cyanobacteriales	Xenococcaceae	MDM	MDM
5b10cd635cdcc71d29aedc94a84d193fdf50abd5	d__Eukaryota	Phragmoplastophyta	Embryophyta	Magnoliophyta	Magnoliophyta	Magnoliophyta	MDM
5b4366d3c94605c01261c880148ffedba2c62891	d__Eukaryota	Ciliophora	Intramacronucleata	Spirotrichea	Hypotrichia	MDM	MDM
5b60e6fca5648ac46ae2cfffee21f85b81e25ae5	d__Bacteria	Firmicutes	Bacilli	Bacillales	Bacillaceae	Bacillus	MDM
5b87e6ed7d746a868a9e91ea2667a308f984f719	MDM	MDM	MDM	MDM	MDM	MDM	MDM
5ba0e2856e237fa3d4b0ea316ac8e9cd90d30913	MDM	MDM	MDM	MDM	MDM	MDM	MDM
5bbdfb498c6906b435cde4c85e52b7ed3fe91568	MDM	MDM	MDM	MDM	MDM	MDM	MDM
5bc7c649980c7d450cd811094326d636d6b547d8	d__Eukaryota	Labyrinthulomycetes	Labyrinthulomycetes	Labyrinthulomycetes	Labyrinthulaceae	Labyrinthula	MDM
5c352f03014b9fe90520b4f441e06264fe206012	d__Eukaryota	Dinoflagellata	Dinophyceae	Gonyaulacales	Gonyaulacales	Alexandrium	MDM
5c4c32bb5a10d73b4905bd2b19b14a1fa342732d	d__Eukaryota	Nematozoa	Chromadorea	Chromadorida	Chromadorida	Chromadorida	MDM
5c6021874e3b8ed2530de15ec676b33cf1e7c20d	d__Eukaryota	Nematozoa	Enoplea	Enoplida	Enoplida	Enoplida	MDM
5ca64a7b9e5ce8aeb5a385bb02a12dd8aef48c75	d__Bacteria	Sumerlaeota	Sumerlaeia	MDM	MDM	MDM	MDM
5cb5b28b67986a36ac4b7f3bf9e050cf1057b1a2	MDM	MDM	MDM	MDM	MDM	MDM	MDM
5cbf26d059c50c0023f1d99f0c1ffc922dc0f384	d__Eukaryota	Ciliophora	Intramacronucleata	Spirotrichea	Euplotia	Euplotes	MDM
5cd0bdff66b5448dec9d28a1678e701c9a60ecdb	MDM	MDM	MDM	MDM	MDM	MDM	MDM
5d0474d7ecd16f4e910c5258bbd351c1dfb3d085	d__Bacteria	Cyanobacteria	Cyanobacteriia	Chloroplast	Chloroplast	Chloroplast	Cylindrotheca_closterium
5d2454c7c4e237f80ef97e922ded0654ea888e7a	d__Eukaryota	Phragmoplastophyta	Embryophyta	Magnoliophyta	Magnoliophyta	Magnoliophyta	MDM
5d47b26e2bbbba6cddf6602027ebb5c133606099	MDM	MDM	MDM	MDM	MDM	MDM	MDM
5d5d72ace0ead2d49021c9268476e378748293ac	d__Bacteria	Cyanobacteria	Cyanobacteriia	Chloroplast	Chloroplast	Chloroplast	MDM
5d898d5d9c24aaf88484bd02c7f79ae885dd4863	MDM	MDM	MDM	MDM	MDM	MDM	MDM
5e464394014caa992dd059de2413caebdfcc95b3	MDM	MDM	MDM	MDM	MDM	MDM	MDM
5e82426db60898c9e38d5eb05c38acef9db5cc0e	d__Eukaryota	Nematozoa	Chromadorea	Chromadorida	Chromadorida	Chromadorida	MDM
5e8ae8578bfe66a67be7d085110789a361bb2558	d__Bacteria	Proteobacteria	Gammaproteobacteria	Steroidobacterales	Woeseiaceae	MDM	MDM
5ef2d03306e8f7e2d5502ffd6167c1ebd78b338c	d__Eukaryota	Cercozoa	Chlorarachniophyta	Chlorarachniophyta	Chlorarachniophyta	MDM	MDM
5f1211d70a78d43e3285f089b0cfad24c064960f	d__Eukaryota	Prymnesiophyceae	Prymnesiophyceae	Prymnesiales	Prymnesiales	Prymnesium	MDM
5f2f376bf097de93c67bde59e5a365dcea3ad2aa	d__Bacteria	Myxococcota	Myxococcia	Myxococcales	Myxococcaceae	P3OB-42	MDM
5f73c6ace8eae7f23f08a5cde4d145a70df442cd	d__Eukaryota	Diatomea	Bacillariophyceae	Bacillariophyceae	Bacillariophyceae	Amphora	MDM
5f874deb6146c71317525ee83d764d3fccc51139	d__Eukaryota	Dinoflagellata	Dinophyceae	Gonyaulacales	Gonyaulacales	Alexandrium	MDM
5f8e82d4353d8c375f3bf8b2f1ceb94847a61652	d__Bacteria	Proteobacteria	Alphaproteobacteria	Rhodobacterales	Rhodobacteraceae	MDM	MDM
5f9553898dbb7fb21a095ee41431a8ff3ebf53c5	d__Bacteria	Cyanobacteria	Cyanobacteriia	Chloroplast	Chloroplast	Chloroplast	Cylindrotheca_closterium
5fa10e0c1a2989522966aa2c2bf828d8ff64f7bd	d__Eukaryota	Ochrophyta	Chrysophyceae	MDM	MDM	MDM	MDM
5facaf608b8da0dc332047ace86458db5cfc3a71	d__Bacteria	Cyanobacteria	Cyanobacteriia	Cyanobacteriales	Desertifilaceae	Hormoscilla_SI04-45	Hormoscilla_spongeliae
5fc79af88393408301e63004c73cd813ee9faf26	d__Bacteria	Proteobacteria	Alphaproteobacteria	Rhizobiales	Hyphomicrobiaceae	Filomicrobium	MDM
607a6136b7eab1b480c3ab3f8d3f30b403793f4e	d__Eukaryota	Chlorophyta	Ulvophyceae	Ulvophyceae	Ulvophyceae	Ulvophyceae	MDM
60ae5b91147a736312f015f8d895d6df9f14ee02	d__Bacteria	Cyanobacteria	Cyanobacteriia	Cyanobacteriales	Xenococcaceae	MDM	MDM
60cb21a4e0824291d8ee8501092cf9567970d358	d__Bacteria	Proteobacteria	Alphaproteobacteria	MDM	MDM	MDM	MDM
60eb4906fcb95cc9b005f8c1dc5fdd0a84745f62	d__Eukaryota	MDM	MDM	MDM	MDM	MDM	MDM
610635b98df117de8e236bd6fb06cfceacc6a426	d__Eukaryota	Phragmoplastophyta	Embryophyta	Magnoliophyta	Magnoliophyta	Magnoliophyta	Arabidopsis_thaliana
612609123cc57253b743a43212468028b83db69d	d__Eukaryota	Nematozoa	Chromadorea	Chromadorida	Chromadorida	Chromadorida	MDM
6195df8c7793e5bbc1b376508bf1f9f28267810e	d__Eukaryota	Nematozoa	Chromadorea	Chromadorida	Chromadorida	Chromadorida	MDM
61bc9a5cf51298bcf33fca37cdd5e06cd3e39c4e	MDM	MDM	MDM	MDM	MDM	MDM	MDM
6225502b1cfb839209f3356da5e2cabd16d7d5a2	d__Bacteria	Planctomycetota	Planctomycetes	Planctomycetales	Rubinisphaeraceae	MDM	MDM
6245b423d38acf10bc4512e160862f8e8f9f4cf5	d__Bacteria	Actinobacteriota	Actinobacteria	Propionibacteriales	Propionibacteriaceae	Cutibacterium	MDM
626a62ad1df297c8453da8e96ab5e055acc322a5	d__Bacteria	Bacteroidota	Bacteroidia	Chitinophagales	MDM	MDM	MDM
62d04a7971c7fc215b059b56a87030de1df91eac	d__Bacteria	Bacteroidota	Bacteroidia	Cytophagales	Cyclobacteriaceae	MDM	MDM
632846130acd04f7dae1865316c9b2c23e1e836c	d__Eukaryota	Ciliophora	Intramacronucleata	Spirotrichea	Hypotrichia	Holosticha	MDM
632d9c9bc3bc957f6938bd98cc90610ac4d33f21	MDM	MDM	MDM	MDM	MDM	MDM	MDM
636ea6b15300cc15fa46823a2ffbbbce5daa8563	d__Eukaryota	Arthropoda	Insecta	Diptera	Diptera	Diptera	MDM
637027ef3ad329d07b3a6a5904477d93c503ff40	d__Bacteria	Cyanobacteria	Cyanobacteriia	Synechococcales	MDM	MDM	MDM
63a818b9525e8603a8827c63270cda0e211eb439	d__Eukaryota	Platyhelminthes	Rhabditophora	Rhabdocoela	Kalyptorhynchia	Kalyptorhynchia	MDM
63aae13bc6ef680dd58ea9dc7a1a2ed7374f3f4f	d__Bacteria	Bacteroidota	Bacteroidia	Chitinophagales	Saprospiraceae	MDM	MDM
63d4d2b0776b96abd1f4d5d0f362873ee4884be4	MDM	MDM	MDM	MDM	MDM	MDM	MDM
63ebef67cf17787ef97f1a72234fc9e1e0bdbdfe	d__Bacteria	Sumerlaeota	Sumerlaeia	MDM	MDM	MDM	MDM
63faaca0014877db2972be8f4344db9a4d0cd9b0	d__Eukaryota	Diatomea	Bacillariophyceae	Bacillariophyceae	Bacillariophyceae	Bacillariophyceae	MDM
63fb74ae1246f7c40e90909a40b4537a9aaca34c	d__Bacteria	Chloroflexi	Anaerolineae	SBR1031	A4b	A4b	MDM
641a38c980532456b3ac8f05a8233498c266203b	d__Eukaryota	MDM	MDM	MDM	MDM	MDM	MDM
64200808933189b3cd93df1bd1a46cf7fc3f6d15	d__Bacteria	Spirochaetota	Spirochaetia	Spirochaetales	Spirochaetaceae	Salinispira	MDM
64cda5df895dc7cde2a908da92fa67b2a6af6586	d__Eukaryota	Arthropoda	Arachnida	Opiliones	Opiliones	Opiliones	MDM
6514b6ec88b178df80c4d1c33b6d3fad56be66a2	d__Bacteria	Proteobacteria	Alphaproteobacteria	Caulobacterales	Hyphomonadaceae	Maricaulis	Maricaulis_maris
652bab7e0497b4c91a2852cea66e1c8db4afa992	d__Bacteria	Cyanobacteria	Cyanobacteriia	Cyanobacteriales	MDM	MDM	MDM
6589bf187c072281cfa602a9d3fc240a42bc382f	d__Eukaryota	Protalveolata	Colpodellida	Colpodellida	Colpodellida	Colpodella	MDM
6596c679de1933f612bf0954073b6b6ebf8ad009	d__Eukaryota	Chlorophyta	MDM	MDM	MDM	MDM	MDM
659bce1a29fd144a06fe9e418440ae3bfb057a28	d__Eukaryota	Annelida	Polychaeta	Phyllodocida	Phyllodocida	Phyllodocida	MDM
65e392e148cf3ed305e770568b9cc057b4e8d3aa	MDM	MDM	MDM	MDM	MDM	MDM	MDM
65f384c2a33a2f10b02b3fe7b92aa0c8aa356f02	d__Bacteria	Cyanobacteria	Cyanobacteriia	MDM	MDM	Leptolyngbya_VRUC_135	Oculatella_kazantipica
660da5e9d9e3f0a81b96206046cb0f2eb5b0c7f4	d__Eukaryota	Diatomea	Bacillariophyceae	Bacillariophyceae	Bacillariophyceae	Amphora	MDM
66e413435bab9283b95df0fef7864c0a07296435	d__Eukaryota	Nematozoa	Chromadorea	Spirurida	Spirurida	Spirurida	Mastophorus_muris
672cb05104660a541909c440fad2dbe8ef656280	d__Bacteria	Cyanobacteria	Cyanobacteriia	Cyanobacteriales	Nostocaceae	Rivularia_PCC-7116	MDM
672ddf71a955665833b274fdcc49623469c9e75e	d__Eukaryota	Cercozoa	MDM	MDM	MDM	MDM	MDM
679e2cb6ea8ec5a001aa96023cf9f3eb6190f51d	d__Eukaryota	Peronosporomycetes	Peronosporomycetes	Peronosporomycetes	Peronosporomycetes	Phytophthora	Peronospora_belbahrii
6873dc07363a958499db7e090062eeb5e5d785e0	d__Eukaryota	Annelida	Polychaeta	Phyllodocida	Phyllodocida	Phyllodocida	MDM
68a0c2011e3452b5324e65c831c7fe59d3d70b77	d__Eukaryota	Ciliophora	Intramacronucleata	Litostomatea	Haptoria	MDM	MDM
68cdf40ba72feae261324e53be1c7946fa6e212f	d__Bacteria	Proteobacteria	Gammaproteobacteria	Enterobacterales	Enterobacteriaceae	Klebsiella	Klebsiella_pneumoniae
68f09f9c80edba36af5540b2210b2b82f5ddcd9d	d__Bacteria	Myxococcota	Myxococcia	Myxococcales	Myxococcaceae	P3OB-42	MDM
68fa7beab98d35efdf9534b89bcf45df3c254d73	d__Eukaryota	Nematozoa	Chromadorea	Desmodorida	Desmodorida	Desmodorida	MDM
69467216e67fd60ec5ad879790f32fb2906a7e10	d__Bacteria	Planctomycetota	Phycisphaerae	Phycisphaerales	Phycisphaeraceae	SM1A02	MDM
6988dea563688f3dac0fee66c6dc49e4e7fba9bf	d__Eukaryota	Peronosporomycetes	Peronosporomycetes	Peronosporomycetes	Peronosporomycetes	Peronosporomycetes	MDM
69be01d4c768d2e92cc79d82b17b9346302a160e	d__Bacteria	Proteobacteria	Alphaproteobacteria	Rhizobiales	Hyphomicrobiaceae	Filomicrobium	MDM
6a07e788c16d6bda18c1d28f567d07ec131312c3	d__Eukaryota	Dinoflagellata	Dinophyceae	MDM	MDM	MDM	MDM
6a326c711da56025a9f6f9343b6103a4927b5eef	d__Bacteria	Cyanobacteria	Cyanobacteriia	Chloroplast	Chloroplast	Chloroplast	Cylindrotheca_closterium
6ae609ea9c2a9bd946b1c71a3e5e62943cf6389c	d__Eukaryota	Ciliophora	Intramacronucleata	Litostomatea	Haptoria	MDM	MDM
6b0df487be14689db73f96cc93fd822703eb4ecd	d__Eukaryota	Holozoa	Choanoflagellida	MDM	MDM	MDM	MDM
6b154bcc6b02b40eaf014759e0b2a121356ff52b	d__Eukaryota	Phragmoplastophyta	Embryophyta	Magnoliophyta	Magnoliophyta	Magnoliophyta	Gossypium_hirsutum
6b335d26e14864a33cc0884e516bd5f5bc938096	MDM	MDM	MDM	MDM	MDM	MDM	MDM
6b33767c6146292a46be566e6a28536f022a1502	MDM	MDM	MDM	MDM	MDM	MDM	MDM
6b6331c7acc3559135dcacca3a3afccce30037fe	MDM	MDM	MDM	MDM	MDM	MDM	MDM
6b6c08bccb459479f3fab465a730f7dc4a9097ac	d__Eukaryota	Phragmoplastophyta	Embryophyta	Magnoliophyta	Magnoliophyta	Magnoliophyta	MDM
6b72b81e2d783350545a3e9f78b8c841ccb5aeb1	d__Eukaryota	Ascomycota	Sordariomycetes	Coniochaetales	Coniochaetaceae	Coniochaeta	MDM
6b88750f3c8e64ec583e9bfa4abebc382d0b71cb	d__Eukaryota	Chlorophyta	MDM	MDM	MDM	MDM	MDM
6bd74d40169c9d86376018aa01113432c9758a6c	d__Bacteria	Cyanobacteria	Cyanobacteriia	Chloroplast	Chloroplast	Chloroplast	MDM
6be94a30467f659f104c3eb7dccd73c8aefc5f55	d__Eukaryota	Dinoflagellata	Dinophyceae	MDM	MDM	MDM	MDM
6c1da06d9f7481b2a9113d98001758cab1246c16	d__Bacteria	Cyanobacteria	Cyanobacteriia	Cyanobacteriales	Cyanobacteriaceae	MDM	MDM
6c1efdc6945d7141e2eace0614460198145f51a0	d__Bacteria	Cyanobacteria	Cyanobacteriia	Chloroplast	Chloroplast	Chloroplast	MDM
6c3ec7b444f626380781ca1d7529f6a43149ad95	d__Eukaryota	Ciliophora	Intramacronucleata	Spirotrichea	Hypotrichia	MDM	MDM
6c56c930276dead097f1f6347e418872151815e3	d__Eukaryota	Phragmoplastophyta	Embryophyta	Magnoliophyta	Magnoliophyta	Magnoliophyta	MDM
6c68a4e267a4bb8dac0b107d631ceeefe2499d26	d__Eukaryota	Nematozoa	Chromadorea	Chromadorida	Chromadorida	Chromadorida	MDM
6caf9545a5a4a616b90ce59e8fd9326f20b825bd	d__Eukaryota	Diatomea	Bacillariophyceae	Bacillariophyceae	Bacillariophyceae	Amphora	MDM
6d9150792096196d22e5cf53948911afcae50cad	d__Bacteria	Cyanobacteria	Cyanobacteriia	Chloroplast	Chloroplast	Chloroplast	MDM
6db0141c6bf8a6c43592605022875e385d9771a5	d__Bacteria	Bacteroidota	Bacteroidia	Chitinophagales	MDM	MDM	MDM
6dd927dd4e5cfe0548c09b9e0cd021d0bce9c668	d__Bacteria	Myxococcota	Polyangia	Polyangiales	Sandaracinaceae	Sandaracinus	MDM
6de4c4dfc92d1475c81259763250f5e4d555e287	d__Bacteria	Acidobacteriota	Thermoanaerobaculia	Thermoanaerobaculales	Thermoanaerobaculaceae	Subgroup_10	MDM
6e12d5c9ed09a4158436cf8489dc3b819614ad03	d__Eukaryota	Cercozoa	MDM	MDM	MDM	MDM	MDM
6e4c50c0fc794124bafb890edc927717bdf29ca2	MDM	MDM	MDM	MDM	MDM	MDM	MDM
6ea64cafdce64c93389b86e441a2caa0edea27c0	d__Eukaryota	Arthropoda	Maxillopoda	Harpacticoida	Harpacticoida	Harpacticoida	MDM
6eebbb9aa48826fae330190b01cca22b67d1ef53	d__Eukaryota	Platyhelminthes	Rhabditophora	Macrostomida	Macrostomida	Macrostomida	MDM
6ef6a5c55906e532246cf11ec675609eea195b6c	d__Bacteria	Cyanobacteria	Cyanobacteriia	Chloroplast	Chloroplast	Chloroplast	Ammopiptanthus_mongolicus
6f49e49d4ae2e33fbc606f127e38aeaae4870f51	d__Eukaryota	Annelida	Polychaeta	Sabellida	Sabellida	Sabellida	MDM
6f55fe642e3a1f891fe7855703c7a263dd099e7d	d__Eukaryota	Nematozoa	Chromadorea	Monhysterida	Monhysterida	Monhysterida	MDM
6f60b4ea01c357a5dfe5b7f0fddae2e19d4df083	d__Bacteria	Cyanobacteria	Cyanobacteriia	Chloroplast	Chloroplast	Chloroplast	MDM
70172a4e279be6c42561c713006724f7da13cb67	d__Bacteria	Proteobacteria	Alphaproteobacteria	Azospirillales	Azospirillaceae	Azospirillum	MDM
7030fe6ca41e86a7b4b396b8701c70b0fcf7aef7	MDM	MDM	MDM	MDM	MDM	MDM	MDM
704755dc4e6cf06071e089e3612eeda70398d81d	d__Eukaryota	Centrohelida	Centrohelida	Centrohelida	MDM	MDM	MDM
706d5b807ffd17f39bea1ba9ab6d2c127c444830	d__Bacteria	Cyanobacteria	Cyanobacteriia	MDM	MDM	Leptolyngbya_VRUC_135	Oculatella_kazantipica
708c65b39841e35ca0950ba63aa65fe90aaaf9d4	d__Bacteria	Cyanobacteria	Cyanobacteriia	MDM	MDM	MDM	MDM
70a209faeef71c5dd5ce5a1f244ebd22fe3c6216	MDM	MDM	MDM	MDM	MDM	MDM	MDM
713173d446c0f3bfebcde9efcd1ab2b11d8d73c7	d__Eukaryota	Protalveolata	MDM	MDM	MDM	MDM	MDM
7138c0e4084235e278820fa68815462746b6b270	d__Eukaryota	Cercozoa	MDM	MDM	MDM	MDM	MDM
7149b28f79531b1a266d5bcdc9e82be60276e5fb	d__Bacteria	Proteobacteria	Alphaproteobacteria	Rhizobiales	Methyloligellaceae	MDM	MDM
716fb73914c847244cd90bd9408b8b7ac40a2e9c	MDM	MDM	MDM	MDM	MDM	MDM	MDM
717cf5926dcfe5c95d40973815ed6bb6076a4272	d__Eukaryota	Labyrinthulomycetes	Labyrinthulomycetes	Labyrinthulomycetes	Thraustochytriaceae	MDM	MDM
71b771f460355ab641e0ec9527bad8dd1ee60c6d	MDM	MDM	MDM	MDM	MDM	MDM	MDM
71df08af2ea3fd87c5555b3f98e09fe00c46df21	d__Bacteria	Planctomycetota	Phycisphaerae	Phycisphaerales	Phycisphaeraceae	SM1A02	MDM
724911a6a7ef341ceec931e70d9dabcc5a24fa3a	d__Bacteria	Cyanobacteria	Cyanobacteriia	Cyanobacteriales	Cyanobacteriaceae	MDM	MDM
72942464e2d8dadb28e3026c6294786598103eb1	d__Eukaryota	Diatomea	Bacillariophyceae	Bacillariophyceae	Bacillariophyceae	Cylindrotheca	MDM
72ac0c1ffd8bd72e40745e894e8579e1db4fd1e9	d__Eukaryota	Cnidaria	Hydrozoa	MDM	MDM	MDM	MDM
72baf0b8dfa1dde4a2363ac238bb17a895a44271	d__Bacteria	Cyanobacteria	Cyanobacteriia	MDM	MDM	Leptolyngbya_VRUC_135	Oculatella_kazantipica
7330c6d9a5fd3feb4ea1ec0d59fa925607474830	d__Bacteria	Bacteroidota	Bacteroidia	Chitinophagales	Saprospiraceae	Phaeodactylibacter	MDM
736f9104b17bb9e6c121d94d7d1b9e90f9c15630	d__Eukaryota	Cnidaria	Anthozoa	Actiniaria	Actiniaria	Actiniaria	MDM
73707c55d8f6c1cea49f8628db92aad0f00fef13	d__Eukaryota	Ciliophora	Intramacronucleata	Conthreep	Plagiopylea	Epalxella	MDM
738df949542230cdca7f7540e20a196ff4909cf1	d__Eukaryota	Cnidaria	Hydrozoa	Leptothecata	Leptothecata	Leptothecata	MDM
73fd99cebfb70d48a1cde4a318deaa63c4eba64b	d__Eukaryota	Ciliophora	Postciliodesmatophora	Heterotrichea	Heterotrichea	MDM	MDM
741303f54f7b5d8938f2dbd666b4081a3e0c07a8	d__Bacteria	Proteobacteria	Alphaproteobacteria	Rhodobacterales	Rhodobacteraceae	MDM	MDM
741a7de62460f007ed079b7b7409a53da4774e25	d__Eukaryota	Annelida	Polychaeta	Phyllodocida	Phyllodocida	Phyllodocida	MDM
7441393c6f09eeb6738557a48c1354df04638b07	d__Bacteria	Sumerlaeota	Sumerlaeia	MDM	MDM	MDM	MDM
74912493bce3a94a5a24921826bbd283a21db265	d__Eukaryota	Ochrophyta	MDM	MDM	MDM	MDM	MDM
751eb3b0b730b0d61025227afa15d4e7b9e6689d	d__Eukaryota	Phragmoplastophyta	Embryophyta	Magnoliophyta	Magnoliophyta	Magnoliophyta	MDM
753c483c6ab42322c5832ecd23c413585dff7251	MDM	MDM	MDM	MDM	MDM	MDM	MDM
7573b331551e69fccdff0755280078491c050a82	d__Bacteria	Cyanobacteria	Cyanobacteriia	Cyanobacteriales	MDM	MDM	MDM
75ae1ed6991ac6a12c9a0657a474653fe7e08cf3	d__Bacteria	Proteobacteria	Alphaproteobacteria	Rhodobacterales	Rhodobacteraceae	MDM	MDM
75c5b079b718c1f6657e12d288c9776917f645fa	d__Eukaryota	Nematozoa	Chromadorea	Monhysterida	Monhysterida	Monhysterida	MDM
7628d5ae14b5a2e0412ff20ef7a987c14f03b052	d__Bacteria	Cyanobacteria	Cyanobacteriia	Cyanobacteriales	Nostocaceae	Rivularia_PCC-7116	MDM
7646f7f02f6b987314cd7b2589713214ab28f406	d__Eukaryota	Holozoa	Choanoflagellida	MDM	MDM	MDM	MDM
7669f812aabb4dadae3f006c67ae1bbd672ebed1	MDM	MDM	MDM	MDM	MDM	MDM	MDM
768e94227287c32717339954784a1f29dacb0e02	MDM	MDM	MDM	MDM	MDM	MDM	MDM
76ca131cf59c491cc2ae3cc8f3f660dd7bc29412	d__Eukaryota	Cercozoa	Chlorarachniophyta	Chlorarachniophyta	Chlorarachniophyta	MDM	MDM
76e2337fd93cca40a4d746fed32b7c68bba82b99	d__Eukaryota	Ciliophora	Intramacronucleata	Spirotrichea	Hypotrichia	Hypotrichia	MDM
76f2d42ecc4702c60e7c780c15b89d0d8e4e62fe	d__Bacteria	Cyanobacteria	Cyanobacteriia	Cyanobacteriales	Paraspirulinaceae	MDM	MDM
7713339a964182c5e80cd4c718b0c55f3cafe3c3	d__Eukaryota	Rotifera	Monogononta	Ploimida	Ploimida	Ploimida	MDM
776658a066c2aeec56a58c457735e4a51142cb6e	d__Bacteria	Bacteroidota	Bacteroidia	Chitinophagales	Saprospiraceae	MDM	MDM
7772a1a83900b2ef1654adbf3c64c3f586263a5d	d__Bacteria	Cyanobacteria	Cyanobacteriia	Chloroplast	Chloroplast	Chloroplast	Cylindrotheca_closterium
77dab82d76e31db7351da367c71e3d1b3cfd352e	d__Eukaryota	Diatomea	Bacillariophyceae	Bacillariophyceae	Bacillariophyceae	MDM	MDM
77e28b95f97a1c07c5387672cbea7a58cb4dffdb	d__Bacteria	Bacteroidota	Bacteroidia	Chitinophagales	Saprospiraceae	MDM	MDM
780c64ea54af6837b081bf3c4531509cc9126f08	d__Bacteria	Myxococcota	Polyangia	Nannocystales	Nannocystaceae	MDM	MDM
78d359e96b257db64cfa2aa11b3de2c1809c56a4	d__Eukaryota	Diatomea	Bacillariophyceae	Bacillariophyceae	Bacillariophyceae	Navicula	MDM
793783c8f9fb1b35b72d7efaf86437391a1da342	d__Eukaryota	Dinoflagellata	Dinophyceae	Gymnodiniphycidae	Suessiaceae	Pelagodinium	MDM
7940d0954eb4baeca54ce4e85083a1b231e55416	MDM	MDM	MDM	MDM	MDM	MDM	MDM
795d4bfc0a89ce5106ba86318069ff12788e5046	d__Eukaryota	Annelida	Polychaeta	Phyllodocida	Phyllodocida	Phyllodocida	MDM
7988b92522e9b53fda0b37055a78a3e4387f48b9	d__Eukaryota	Ascomycota	Sordariomycetes	MDM	MDM	MDM	MDM
799b8ef3b31e0fc2a473aa5e7620e7a8e88f5d84	d__Eukaryota	Retaria	Foraminifera	Rotaliida	Nummulitidae	Nummulitidae	MDM
79a3a2e8a11bfa84f172952f83268445a319ea1b	MDM	MDM	MDM	MDM	MDM	MDM	MDM
79af5c51845dd4c1dfe50fdfb50b27fc6c6c69d4	d__Eukaryota	Chlorophyta	Ulvophyceae	Ulvophyceae	Ulvophyceae	Ulvophyceae	MDM
79e6eafa6d937680fbf4f6ec00e7100a9f4de669	d__Eukaryota	Nematozoa	Chromadorea	Desmodorida	Desmodorida	Desmodorida	MDM
7af071fcda193db5f715429c6dfffb4f343b33ba	d__Bacteria	Myxococcota	Polyangia	Polyangiales	Sandaracinaceae	Sandaracinus	MDM
7af7c35ef3c18eb0df7323e801b450189982e61d	d__Eukaryota	MDM	MDM	MDM	MDM	MDM	MDM
7b1b641d8163f6ac378741e0c8c51e3bd5ed7fb0	d__Eukaryota	Chlorophyta	Ulvophyceae	Ulvophyceae	Ulvophyceae	Ulvophyceae	MDM
7b3065b1aa2af68318145fb63732d1c27993113b	d__Eukaryota	Ochrophyta	MDM	MDM	MDM	MDM	MDM
7bbb723665a1fdc30f2914c9f229404814821893	MDM	MDM	MDM	MDM	MDM	MDM	MDM
7bc6407f374db91b96e284121c7fb721fde159ce	d__Bacteria	Bacteroidota	Bacteroidia	Cytophagales	Microscillaceae	Microscilla	MDM
7bf78ba7d78d71231f7038086601ee589f667043	d__Eukaryota	Nematozoa	Chromadorea	MDM	MDM	MDM	MDM
7c46b31b908af6b580f1d9cce6b0b5ce708f0632	d__Bacteria	Cyanobacteria	Cyanobacteriia	Cyanobacteriales	Xenococcaceae	MDM	MDM
7c5b44aff5ffb999b3f10be66a71e98a4c650885	d__Bacteria	Planctomycetota	BD7-11	BD7-11	BD7-11	BD7-11	MDM
7c74778185d854084dbe1ebcf503a5aae00b0f41	MDM	MDM	MDM	MDM	MDM	MDM	MDM
7cab1aa43f793f4136e9d876ca1dfeb961816550	d__Bacteria	Spirochaetota	Spirochaetia	Spirochaetales	Spirochaetaceae	Alkalispirochaeta	MDM
7cbcccc67e719aab1622a3e7997a724a23e68e5d	d__Eukaryota	Diatomea	Bacillariophyceae	Bacillariophyceae	Bacillariophyceae	MDM	MDM
7cdf44ed57186eb5e66d59a530bcb33b58e50ae5	d__Eukaryota	Diatomea	Bacillariophyceae	Bacillariophyceae	Bacillariophyceae	MDM	MDM
7d083775f4aa153610514f001c547349ca6494e5	d__Eukaryota	Nematozoa	Enoplea	Enoplida	Enoplida	Enoplida	MDM
7d0932f1c82d4bc929e0784c405f82ddc39d6549	d__Eukaryota	Phragmoplastophyta	Embryophyta	Magnoliophyta	Magnoliophyta	Magnoliophyta	MDM
7d19d8c87c1b5206a380674a2c0f544a4c493cad	d__Eukaryota	Diatomea	MDM	MDM	MDM	MDM	MDM
7d260f6d5995c8608778ad46211979177d42077d	MDM	MDM	MDM	MDM	MDM	MDM	MDM
7d8ac2737fa1aa69ec7ea1a423050f0d0650d2da	d__Eukaryota	Platyhelminthes	Rhabditophora	Rhabdocoela	Neodalyellida	Neodalyellida	MDM
7dbd19b17962fb334b5814b27abef23daf9d8418	d__Bacteria	Planctomycetota	Phycisphaerae	mle1-8	mle1-8	mle1-8	MDM
7e0789b5498b85833029598daeb6656b95a27d1a	MDM	MDM	MDM	MDM	MDM	MDM	MDM
7e142e7e1e44b0810f06ffbc842a110616d4835a	d__Eukaryota	Centrohelida	Centrohelida	Centrohelida	MDM	MDM	MDM
7e1b5771bf9717cabdedebfa34f4e1e9e02e6991	MDM	MDM	MDM	MDM	MDM	MDM	MDM
7e3bcfdfa4e855ad41ca88bbf33e30375f31b01b	MDM	MDM	MDM	MDM	MDM	MDM	MDM
7e3d803b71169da60490afdb01acb7e16f6b3fbf	d__Eukaryota	Annelida	Polychaeta	Capitellida	Capitellida	Capitellida	MDM
7e88e276527b104a186d9c9682a0d96bd625bcb9	d__Eukaryota	Ciliophora	Intramacronucleata	Conthreep	Oligohymenophorea	Paramecium	MDM
7e942a58c828b35c18c0a97492ffcae095a18c1e	MDM	MDM	MDM	MDM	MDM	MDM	MDM
7eb24d7d3fd70e3a528d694d83f8d53dbaeb23bb	d__Eukaryota	Ciliophora	Intramacronucleata	Conthreep	Colpodea	MDM	MDM
7eb7ca056e502305fe846c9ce3574f8caa2f5464	MDM	MDM	MDM	MDM	MDM	MDM	MDM
7ec57e05484d4c16675eb45c63655a359ac1a3ac	d__Eukaryota	Arthropoda	Maxillopoda	MDM	MDM	MDM	MDM
7eeeb37d085b264886d637ec7b51cc320f1d6172	d__Eukaryota	Phragmoplastophyta	Embryophyta	Magnoliophyta	Magnoliophyta	Magnoliophyta	MDM
7ef8008eb7a94192b991439b4328159d37c46dd6	d__Eukaryota	Ascomycota	Dothideomycetes	MDM	MDM	MDM	MDM
7f6432ddd8c9d7fd9ad3d8bd1afd2be1351ad89d	MDM	MDM	MDM	MDM	MDM	MDM	MDM
804e59143b964a05bf9d7facfc44a3d4b7f92f39	MDM	MDM	MDM	MDM	MDM	MDM	MDM
8056bfc997ec22cebd0b3b75f8455330466cd849	d__Eukaryota	Arthropoda	Maxillopoda	Harpacticoida	Harpacticoida	Harpacticoida	MDM
807665c7946eb147ce93484d851a9c128bac2acc	d__Eukaryota	Diatomea	Bacillariophyceae	Bacillariophyceae	Bacillariophyceae	MDM	MDM
8164227912a92b9f7d325f26a53fea7f5dde9203	d__Eukaryota	Dinoflagellata	Dinophyceae	MDM	MDM	MDM	MDM
81da440efb658b04bdfa1faaf5127515180706f1	d__Eukaryota	MDM	MDM	MDM	MDM	MDM	MDM
8243a243778418a559a7b229f2f1dc42e9dafe15	MDM	MDM	MDM	MDM	MDM	MDM	MDM
825b76dc32a4bc5530814f002ceb91a3f9640a89	d__Bacteria	Cyanobacteria	Cyanobacteriia	MDM	MDM	MDM	MDM
82b67fdce1c84781c93c86916862d1b4faa22d26	d__Eukaryota	Cercozoa	Chlorarachniophyta	Chlorarachniophyta	Chlorarachniophyta	MDM	MDM
8328e59151834846f81006d3e066e687613d6b9b	MDM	MDM	MDM	MDM	MDM	MDM	MDM
839930c1629af14bbc5259cfa0701d49bdc0aa42	d__Eukaryota	Prymnesiophyceae	Prymnesiophyceae	Prymnesiales	Prymnesiales	Prymnesium	MDM
83c817d0c05ca09d0aecfa5e30e8d204c23d9aed	d__Bacteria	Cyanobacteria	Cyanobacteriia	Phormidesmiales	Phormidesmiaceae	MDM	MDM
83ca9b4f315b60e4dd6e02a21bac9a00605c5f30	d__Eukaryota	Cercozoa	Chlorarachniophyta	Chlorarachniophyta	Chlorarachniophyta	MDM	MDM
84055317ac06ad428027ba4479ba0b5140c7d564	d__Eukaryota	Diatomea	Bacillariophyceae	Bacillariophyceae	Bacillariophyceae	MDM	MDM
840ea593286dd4e4b38f0c02c4a1eb5b7b50c416	d__Eukaryota	MDM	MDM	MDM	MDM	MDM	MDM
84176c026103bfd34854b40aa3b0257a1204969f	d__Eukaryota	Chlorophyta	Ulvophyceae	Ulvophyceae	Ulvophyceae	Ulvophyceae	MDM
841fd001059a52189f97636b45eda89ed68940df	d__Eukaryota	Holozoa	Choanoflagellida	MDM	MDM	MDM	MDM
84673a89105b725e7a0e46e118c3796e15e90979	d__Eukaryota	Phragmoplastophyta	Embryophyta	Magnoliophyta	Magnoliophyta	Magnoliophyta	Arabidopsis_thaliana
8494a9c6b5fad6224b94b4de6ca51987688a942f	d__Eukaryota	Phragmoplastophyta	Embryophyta	Magnoliophyta	Magnoliophyta	Magnoliophyta	MDM
849c3404864c41f776a8795f351548851d90d17f	d__Eukaryota	Nematozoa	Chromadorea	Desmodorida	Desmodorida	Desmodorida	MDM
84bd9eeb9d1201e5726967cda5a0de7478ac535b	d__Bacteria	Proteobacteria	Alphaproteobacteria	MDM	MDM	MDM	MDM
84cfb1bd02cec6ca97768f89b5f2425ab576ac66	d__Bacteria	Proteobacteria	Gammaproteobacteria	Cellvibrionales	Cellvibrionaceae	MDM	MDM
84f7cdd8779483bd84b1c29e1a08d9d60349fe92	d__Bacteria	Cyanobacteria	Cyanobacteriia	Cyanobacteriales	Xenococcaceae	MDM	MDM
8549546e060a042d7b46c40a1486dc8826b35cd2	d__Eukaryota	Nematozoa	Chromadorea	Araeolaimida	Araeolaimida	Araeolaimida	MDM
85b4377600d54a3a429cdf351e141807da0cde60	d__Eukaryota	Cercozoa	MDM	MDM	MDM	MDM	MDM
85b4a796d540d9ccfffe5eae64d83c6e9eaf8ab1	d__Eukaryota	Phragmoplastophyta	Embryophyta	Magnoliophyta	Magnoliophyta	Magnoliophyta	MDM
868bf6d9197db6e224ee6c207dd2c69ac85d46e6	d__Eukaryota	Platyhelminthes	Rhabditophora	Macrostomida	Macrostomida	Macrostomida	MDM
869219ac73149783906993ec59f16c85b070e7a6	d__Eukaryota	Florideophycidae	Rhodymeniophycidae	Rhodymeniophycidae	Rhodymeniophycidae	Rhodymeniophycidae	MDM
86a34f60a1b672d7f8254f9925e4d26c9d0f1e5d	MDM	MDM	MDM	MDM	MDM	MDM	MDM
86c117b1a98b6ede26d7d30068832271a64a2b16	d__Eukaryota	Arthropoda	Ostracoda	Podocopida	Podocopida	Podocopida	MDM
86c8ec3206048f68c5aa855f2161e6c0f370c5ca	d__Eukaryota	MDM	MDM	MDM	MDM	MDM	MDM
86f63bb38f8cf6376a3ea567929c004c05c8b565	d__Eukaryota	Tardigrada	Heterotardigrada	Echiniscoidea	Echiniscoidea	Echiniscoidea	MDM
8713f648cf06a3a83e90c5d77e05c97852b3e4fa	d__Eukaryota	Nematozoa	Chromadorea	Chromadorida	Chromadorida	Chromadorida	MDM
875adcab594c7ebdc034271e12c7307aea933069	d__Bacteria	Acidobacteriota	Holophagae	Acanthopleuribacterales	Acanthopleuribacteraceae	Acanthopleuribacter	MDM
8794fd3b91714d51d8f84aac9f2b2f24736ce73f	d__Bacteria	Cyanobacteria	Cyanobacteriia	Chloroplast	Chloroplast	Chloroplast	MDM
87ade87fbcbe0996e4d4d6faaaae509c77cd8438	d__Eukaryota	Amoebozoa	Discosea	Centramoebida	Centramoebida	Balamuthia	Balamuthia_mandrillaris
8807f761b5568b38ec0cfeba417095f264aa4b2c	d__Eukaryota	Cercozoa	Chlorarachniophyta	Chlorarachniophyta	Chlorarachniophyta	MDM	MDM
883aef7be273eb71c511d27675fcafc040287509	d__Eukaryota	Arthropoda	Maxillopoda	Harpacticoida	Harpacticoida	Harpacticoida	MDM
88705aac795093ecc10e44635cbd5b31a6f18223	MDM	MDM	MDM	MDM	MDM	MDM	MDM
8875c5f562145d13687ebcc47ded8054a13bb296	d__Eukaryota	Phragmoplastophyta	Embryophyta	Magnoliophyta	Magnoliophyta	Magnoliophyta	MDM
88a524c1d97198ee4cfd52c9d5a336a1eff815f5	MDM	MDM	MDM	MDM	MDM	MDM	MDM
88ab0609c92df54078319a53d2844b854d301f8c	d__Bacteria	Cyanobacteria	Cyanobacteriia	Cyanobacteriales	MDM	MDM	MDM
88e3f0e014a5abc789fc894eca1a0c0dc81cc7ab	MDM	MDM	MDM	MDM	MDM	MDM	MDM
8905fdac4a0d73ec1ed72bc2aac4772213ad10c8	MDM	MDM	MDM	MDM	MDM	MDM	MDM
892429f82a7c12221d421cfe69616550b0f131e1	MDM	MDM	MDM	MDM	MDM	MDM	MDM
898156d137ad4b367d3cef9bc541124ed51d9d4b	d__Eukaryota	Florideophycidae	Rhodymeniophycidae	Rhodymeniophycidae	Rhodymeniophycidae	Rhodymeniophycidae	MDM
89ac38fe1e5dd566264cff41ac5b7b1cb63edcb3	d__Bacteria	Proteobacteria	Alphaproteobacteria	Caulobacterales	Parvularculaceae	Marinicaulis	MDM
8a1cfe45212073baafeba2cc4a76dd2bb00a0590	d__Eukaryota	Diatomea	Bacillariophyceae	Bacillariophyceae	Bacillariophyceae	Bacillariophyceae	MDM
8a60214ddf4eb01f82390d308c995782de1c1f37	d__Eukaryota	Labyrinthulomycetes	Labyrinthulomycetes	Labyrinthulomycetes	Labyrinthulaceae	Labyrinthula	Labyrinthula_sp.
8a62c18882c9639522aa52a34e910079517b8376	d__Eukaryota	Nematozoa	Enoplea	Enoplida	Enoplida	Enoplida	MDM
8aa9dc422b3400deded6008a8af8eb7eb2534d98	d__Eukaryota	Diatomea	MDM	MDM	MDM	MDM	MDM
8af27cd0f43f470d7b7e9c9491446e09c40b2c98	d__Eukaryota	Diatomea	Bacillariophyceae	Bacillariophyceae	Bacillariophyceae	MDM	MDM
8b02ac8a17d32fd95b71397fae74816093067e2e	d__Eukaryota	Chlorophyta	MDM	MDM	MDM	MDM	MDM
8b6eab585f19343032dfb1f502d40adef10e308c	MDM	MDM	MDM	MDM	MDM	MDM	MDM
8b8bea6a12369a21c033fd3c47cba10ddeed891f	d__Bacteria	Zixibacteria	Zixibacteria	Zixibacteria	Zixibacteria	Zixibacteria	MDM
8b99affd07e7ee401af22b493943412bd4438ef8	d__Bacteria	Chloroflexi	Anaerolineae	SBR1031	A4b	A4b	MDM
8bab2de47f42ee7a4ae65e34b00c174e91682b45	d__Bacteria	Planctomycetota	Planctomycetes	Planctomycetales	MDM	MDM	MDM
8bbebe555be30f9e85569e4b55b56c2d80f5d4a7	MDM	MDM	MDM	MDM	MDM	MDM	MDM
8c91ab81d2525b07d91bd2fb152be7180310e234	MDM	MDM	MDM	MDM	MDM	MDM	MDM
8ccfccd6043d08c1f146bb019285be2f40c63a67	d__Bacteria	Proteobacteria	Alphaproteobacteria	Rhodobacterales	Rhodobacteraceae	MDM	MDM
8d080746cda601ecb9657fd08292159739d3abfb	d__Bacteria	Cyanobacteria	Cyanobacteriia	MDM	MDM	MDM	MDM
8d1ad89e15ec379cd9ab89bd8f117eb396950ab6	MDM	MDM	MDM	MDM	MDM	MDM	MDM
8d330544ea74f9ea5e315b8f547b281defe393d8	MDM	MDM	MDM	MDM	MDM	MDM	MDM
8d3bdd29605929449ab10d41e5b0ebbc54f822bb	MDM	MDM	MDM	MDM	MDM	MDM	MDM
8d4d72a79c56041d972e5fda00e59c5fbd679b1d	d__Eukaryota	Diatomea	Bacillariophyceae	Bacillariophyceae	Bacillariophyceae	MDM	MDM
8dcc4b8496bb33d124ec11e92003ba023010784c	d__Bacteria	Chloroflexi	Anaerolineae	MDM	MDM	MDM	MDM
8de147339455a9db745be3522c112e63dc8ee69c	d__Eukaryota	Cercozoa	MDM	MDM	MDM	MDM	MDM
8e09c851f83df9a506f6d23daaeb9f4b8207eaa6	d__Bacteria	Planctomycetota	Phycisphaerae	Phycisphaerales	Phycisphaeraceae	SM1A02	MDM
8e7f46b3d86b1c0d614726c4cdb06185a06e7a4c	d__Eukaryota	Dinoflagellata	Dinophyceae	Gymnodiniphycidae	Suessiaceae	MDM	MDM
8eb755be85680fade58e78bbb03f61c78664bfac	d__Bacteria	Cyanobacteria	Cyanobacteriia	Cyanobacteriales	MDM	MDM	MDM
8f26c393c1b0b50247a69f5e2c8345e5657e4082	MDM	MDM	MDM	MDM	MDM	MDM	MDM
8f9d8ea4108adcef25dfe9e9e00e07d21fe3674e	d__Eukaryota	Ciliophora	Intramacronucleata	Conthreep	Colpodea	MDM	MDM
8faf2816e0b53a551320d85c9885217c0d079867	MDM	MDM	MDM	MDM	MDM	MDM	MDM
8fc02c5733aaab20d1742bce5f5bba11d8e0a217	d__Eukaryota	Nematozoa	Chromadorea	Chromadorida	Chromadorida	Chromadorida	MDM
8fc86435d632ac3da05c633c618fb3c96b6e074e	d__Eukaryota	Nematozoa	Chromadorea	Monhysterida	Monhysterida	Monhysterida	MDM
8fdbd083af3b21e35cd7387059d1569687a6dc78	d__Eukaryota	Diatomea	Bacillariophyceae	Bacillariophyceae	Bacillariophyceae	MDM	MDM
8ffd4d4e47a686587ff669321d9ae5e3dfe524fb	d__Bacteria	Planctomycetota	Phycisphaerae	Phycisphaerales	Phycisphaeraceae	Phycisphaera	MDM
9022a1094abcc679c5124c24cad6b8f346d5b6c6	d__Bacteria	Chloroflexi	Anaerolineae	MDM	MDM	MDM	MDM
9099e802e080a98d071ad5a5810aef776cdf0a28	d__Bacteria	Bacteroidota	Bacteroidia	Chitinophagales	Saprospiraceae	Aureispira	MDM
90b6ba6efed027f5fcaf6a6a50b99036c53ade18	d__Eukaryota	Phragmoplastophyta	Embryophyta	Magnoliophyta	Magnoliophyta	Magnoliophyta	MDM
90d9d7514a5c35681f4752e3738b5e1db8ba4102	d__Bacteria	Proteobacteria	Gammaproteobacteria	MDM	MDM	MDM	MDM
90e3a73b402c85eb5afce36daa4d832b26674d35	d__Eukaryota	Cercozoa	MDM	MDM	MDM	MDM	MDM
91022e90e4bf112169e737f2b4051655eeb61221	d__Eukaryota	MDM	MDM	MDM	MDM	MDM	MDM
9154c01093c9e2306b39ac65cbd04c9922f08abc	d__Bacteria	Cyanobacteria	Cyanobacteriia	Chloroplast	Chloroplast	Chloroplast	Ammopiptanthus_mongolicus
9165b2c56566e892a26adad9c8a06442cfdbfa83	MDM	MDM	MDM	MDM	MDM	MDM	MDM
91de30b99b0d01c993943101f42b379e828e9936	MDM	MDM	MDM	MDM	MDM	MDM	MDM
921af2403001497b5a910158ec86bb82235a6622	d__Eukaryota	MDM	MDM	MDM	MDM	MDM	MDM
925f632cc36cad462bfbd163dd7446d9e80dcbf5	d__Eukaryota	Ascomycota	Dothideomycetes	MDM	MDM	MDM	MDM
92700280ad67aa69bd2d2eb0e97957541840c0ce	MDM	MDM	MDM	MDM	MDM	MDM	MDM
928e5e8d340541ad13d66e59e0e17e695914d88d	d__Eukaryota	MDM	MDM	MDM	MDM	MDM	MDM
92e965a66ed186075c1b540fe64567386cf923b4	d__Bacteria	Chloroflexi	Anaerolineae	SBR1031	A4b	A4b	MDM
9320342d9e2583e59d2ed713068f700c6dfe936c	MDM	MDM	MDM	MDM	MDM	MDM	MDM
934a68a4a91cb526eaf54f49abc32db88bd32e48	d__Eukaryota	Peronosporomycetes	Peronosporomycetes	Peronosporomycetes	Peronosporomycetes	Phytophthora	Phytophthora_infestans
93feb1344867cf9a3a0e97f7fda85c0f31901d2e	d__Eukaryota	MDM	MDM	MDM	MDM	MDM	MDM
94283c7301c43a1c40dab38590250357fb1ce721	MDM	MDM	MDM	MDM	MDM	MDM	MDM
942e2b85dd0f3e4d0e1ef81a568dc546b058a396	d__Bacteria	Cyanobacteria	MDM	MDM	MDM	MDM	MDM
94c7f74cadd871aa95eda4cd88ed0d1ae467095c	d__Eukaryota	Diatomea	Bacillariophyceae	Bacillariophyceae	Bacillariophyceae	MDM	MDM
94e2476c042abdaf12d30029bff888388646b697	d__Bacteria	Bacteroidota	Bacteroidia	Cytophagales	Flammeovirgaceae	MDM	MDM
951615a15b6bdd24d6da34e109f76529587892ca	MDM	MDM	MDM	MDM	MDM	MDM	MDM
953ef4b3f4a38d4a9f0e2e01fdb3351e0775cfda	d__Bacteria	Cyanobacteria	Cyanobacteriia	Cyanobacteriales	Microcystaceae	Synechocystis_PCC-6803	Merismopedia_sp.
955d0dad295a7e5d936640e8fbc8332cc7287bf5	MDM	MDM	MDM	MDM	MDM	MDM	MDM
958d6d3a325f0dd050f0aca86d58b1903b1aa1ea	d__Bacteria	Cyanobacteria	Cyanobacteriia	Cyanobacteriales	MDM	MDM	MDM
95d09be4109e994d85e9b8550c043a57ae65e098	d__Eukaryota	Florideophycidae	Corallinophycidae	Corallinophycidae	Corallinophycidae	MDM	MDM
9622b998e9f93279c5ceb911753566502a15a84e	d__Bacteria	Chloroflexi	Anaerolineae	SBR1031	A4b	A4b	MDM
963498ab4c312c02ff16e177503732e8df0abe20	d__Eukaryota	Dinoflagellata	Dinophyceae	Gymnodiniphycidae	Gymnodinium_clade	MDM	MDM
9651ccd5fe6bfdd7618c84a8eab9847863a4205f	d__Bacteria	Myxococcota	Polyangia	Polyangiales	Sandaracinaceae	MDM	MDM
965cf84638a8e1e20cb8275407579dcc2440f0c7	MDM	MDM	MDM	MDM	MDM	MDM	MDM
96934edb7f83ff79aac16ab83a605067b229e2e7	d__Bacteria	Proteobacteria	Alphaproteobacteria	Rhodobacterales	Rhodobacteraceae	MDM	MDM
96a1d298f12760dbb4c51f7d87fca8dac8d2d230	d__Eukaryota	Protalveolata	Colpodellida	Colpodellida	Colpodellida	Colpodella	MDM
96d301f52c4a846282f183857abf0c9720545c87	d__Eukaryota	Arthropoda	Maxillopoda	Harpacticoida	Harpacticoida	Harpacticoida	MDM
96f0cfcf63f4ab46e2e1a26e3b17190c4ae147de	d__Eukaryota	Chytridiomycota	Chytridiomycetes	MDM	MDM	MDM	MDM
973394a64239d209e2315c71929fb10794097a57	d__Bacteria	Cyanobacteria	Cyanobacteriia	Cyanobacteriales	Cyanobacteriaceae	MDM	MDM
975a0d218d6ce46f4ca230bea0c5fb090d8e353e	d__Eukaryota	Diatomea	Bacillariophyceae	Bacillariophyceae	Bacillariophyceae	MDM	MDM
97a41e9953ce28ccf580167823038643d49d9738	d__Eukaryota	Nematozoa	Chromadorea	Chromadorida	Chromadorida	Chromadorida	MDM
97c7ee4c173899d6ed7df1249ba888c033d19eda	d__Bacteria	Chloroflexi	Anaerolineae	SBR1031	A4b	A4b	MDM
98560c5c18d4339fdf313a9874f069e368aac39c	d__Bacteria	Cyanobacteria	Cyanobacteriia	Cyanobacteriales	Microcystaceae	SU2_symbiont_group	MDM
9866b778349af1070697e7c8d2f29192326a5dae	d__Eukaryota	Labyrinthulomycetes	Labyrinthulomycetes	Labyrinthulomycetes	Labyrinthulaceae	Labyrinthula	Labyrinthula_sp.
986c9294359fe810cbe475ccbc6a1c99b174d333	d__Eukaryota	Ochrophyta	MDM	MDM	MDM	MDM	MDM
98927a43c780a5d81cfe68bf56139ff6dbe8cd3a	d__Eukaryota	Euglenozoa	Diplonemea	Diplonemea	Diplonemea	Rhynchopus	Rhynchopus_sp.
98a72aab63125f7d412b6af405d25ae822a40f70	MDM	MDM	MDM	MDM	MDM	MDM	MDM
994bdb304ff9121f7fae32862d74c1978f76097c	d__Eukaryota	Ochrophyta	Eustigmatophyceae	Eustigmatales	Eustigmatales	MDM	MDM
995cc54d327de216f37e102fc62cdf9c8da2bcdb	d__Eukaryota	Diatomea	Coscinodiscophytina	Fragilariales	Fragilariales	MDM	MDM
996dc956bfa00232eb004fa257dcaa035bc4b791	MDM	MDM	MDM	MDM	MDM	MDM	MDM
996e99b32d10f0c860d392f5f30fb643d716b0d5	d__Eukaryota	Annelida	Polychaeta	Sabellida	Sabellida	Sabellida	MDM
99983a3af2d0641ab04940372796d5c23a9e025a	MDM	MDM	MDM	MDM	MDM	MDM	MDM
99c780cb0b49c619e30a016332ec416ab675b2ea	d__Eukaryota	Ascomycota	Saccharomycetes	Saccharomycetales	Debaryomycetaceae	MDM	MDM
9a407060790690402bcc821cce41ffb0f8df9bbd	d__Bacteria	Proteobacteria	Alphaproteobacteria	Rhizobiales	Methyloligellaceae	MDM	MDM
9a411aa499255d5931fe35a27e4f93187b8e864f	d__Eukaryota	Retaria	Foraminifera	Rotaliida	MDM	MDM	MDM
9abd46fc97a15271ca2521817f20fc3153ec1d73	d__Eukaryota	MDM	MDM	MDM	MDM	MDM	MDM
9ad7b375c037bb42daa98e39eb755478d73fd7e3	d__Eukaryota	Platyhelminthes	Rhabditophora	Rhabdocoela	Kalyptorhynchia	Kalyptorhynchia	MDM
9b0cd36354ca1284c79e38894176ece019cd424c	d__Bacteria	Proteobacteria	Alphaproteobacteria	Rhizobiales	Rhodomicrobiaceae	Rhodomicrobium	MDM
9b45523d41b272fda4f5de90b1d50e1b4d07b3f3	d__Bacteria	Proteobacteria	Alphaproteobacteria	Rickettsiales	Mitochondria	Mitochondria	MDM
9b71dad7830873b99318b136732ce2acc3b0cea3	d__Eukaryota	Annelida	Polychaeta	Phyllodocida	Phyllodocida	Phyllodocida	MDM
9b97ede058d6d459d58c86d009dbaabaedeab57e	d__Eukaryota	Bicosoecida	MDM	MDM	MDM	MDM	MDM
9be2744299d60fa878cafc25a977c7b7610ff843	d__Bacteria	Proteobacteria	Gammaproteobacteria	Pseudomonadales	Pseudomonadaceae	Pseudomonas	MDM
9c091d2e210d0c8d2b388c56b34b726294ed2b8a	d__Eukaryota	Nematozoa	Enoplea	Enoplida	Enoplida	Enoplida	MDM
9c10f211e85ea7fa818382c6424ba73f8aec93a4	d__Bacteria	Chloroflexi	Chloroflexia	Chloroflexales	Chloroflexaceae	Candidatus_Chlorothrix	MDM
9c4757cdb1257c8650ef001085548baaf369d126	d__Eukaryota	Platyhelminthes	Rhabditophora	Rhabdocoela	Neodalyellida	Neodalyellida	MDM
9c97673c0be2e2a15e9d5053af5658602ca6e965	d__Eukaryota	Ciliophora	Intramacronucleata	Conthreep	Colpodea	MDM	MDM
9ce4aa39c039c739f1c48ddebe9a5070e519ffb4	d__Eukaryota	Ciliophora	Intramacronucleata	Conthreep	Colpodea	MDM	MDM
9ceb16aec95e1927eb31884a3e880193a0d0fda0	d__Eukaryota	Chlorophyta	Ulvophyceae	Ulvophyceae	Ulvophyceae	Ulvophyceae	MDM
9d16c3d0f5dd72032236d41d1ef0455244ac3805	d__Bacteria	Planctomycetota	Planctomycetes	Pirellulales	Pirellulaceae	Rhodopirellula	MDM
9d187ea211cb167d76bd1d0468d4764d520b78d0	d__Bacteria	Bdellovibrionota	Bdellovibrionia	Bdellovibrionales	Bdellovibrionaceae	OM27_clade	MDM
9d75d21727c5b9cd35a1fd6855d4c7ae4c9600ac	d__Eukaryota	Nematozoa	Enoplea	Dorylaimia	Dorylaimida	Dorylaimida	MDM
9da30cf19b9747a1c3c37071a93314710bf35ef0	d__Eukaryota	MDM	MDM	MDM	MDM	MDM	MDM
9e5568eea24d755509d85018ecb93dcb7e8e1f06	d__Eukaryota	Arthropoda	Ellipura	Collembola	Collembola	Collembola	MDM
9e925780ed7bdfa9df901f61fbd6f767d276f38a	d__Bacteria	Planctomycetota	Planctomycetes	MDM	MDM	MDM	MDM
9f1897b00765a05e67dec73bbb7d03771af340ae	d__Eukaryota	Nematozoa	Chromadorea	MDM	MDM	MDM	MDM
9f66944505c3d0ca0a3f0b190d52c2347b71c273	MDM	MDM	MDM	MDM	MDM	MDM	MDM
9f9854ac2f917faf6be633e28097f48106963c00	d__Eukaryota	Ciliophora	Intramacronucleata	Conthreep	Phyllopharyngea	Dysteria	MDM
9ffc046ef321e335dff5bbad28652db83130ee1f	MDM	MDM	MDM	MDM	MDM	MDM	MDM
a04a637afc58f1dd8a74cbbb337a08bb0f2542b0	MDM	MDM	MDM	MDM	MDM	MDM	MDM
a057c0eb3aa21c6a4ce47a909fe833aecf3096a2	d__Eukaryota	Diatomea	Bacillariophyceae	Bacillariophyceae	Bacillariophyceae	MDM	MDM
a0ae26a3609ea4da59aaec5fb57b7b0a7d1d1db6	MDM	MDM	MDM	MDM	MDM	MDM	MDM
a0ceab52a7cbf2bc649f1d87b8678a8341d18662	d__Bacteria	Firmicutes	Bacilli	Bacillales	Bacillaceae	Bacillus	MDM
a0ff761019262ab3beeb2b083ba89f4c3b784ed4	d__Eukaryota	Diatomea	Bacillariophyceae	Bacillariophyceae	Bacillariophyceae	MDM	MDM
a145122d0ca38372ae989254703f67246c9bb660	d__Eukaryota	Phragmoplastophyta	Embryophyta	Magnoliophyta	Magnoliophyta	Magnoliophyta	MDM
a154732813376a35e5d91567e535e6a1b8c283ba	MDM	MDM	MDM	MDM	MDM	MDM	MDM
a15f408f55209251524d87ee9e1740372215ef81	MDM	MDM	MDM	MDM	MDM	MDM	MDM
a1944f97b48cd5508c54458cabfa79699e1c983a	d__Eukaryota	Labyrinthulomycetes	MDM	MDM	MDM	MDM	MDM
a1ae38ab4eb58292d326ba48fb67e95861e45fc9	d__Bacteria	Planctomycetota	Planctomycetes	MDM	MDM	MDM	MDM
a1cf6343d16d155fa4de0120622adc9e76ad2196	d__Eukaryota	Cercozoa	MDM	MDM	MDM	MDM	MDM
a20a95ff0b1f5119885cadbd78c94cfeb709b395	d__Eukaryota	Diatomea	Bacillariophyceae	Bacillariophyceae	Bacillariophyceae	Bacillariophyceae	MDM
a24d93955722a8e72ecd942579abbedb7d031e59	MDM	MDM	MDM	MDM	MDM	MDM	MDM
a25662e9f8b1c2fe11b5141d7796b0f38b641f86	MDM	MDM	MDM	MDM	MDM	MDM	MDM
a2d12688aec610d5103eccae00fc53029692dc00	d__Eukaryota	Nematozoa	Chromadorea	Chromadorida	Chromadorida	Chromadorida	MDM
a304c8c460d6a39d27ca6d4a7438adbf505f6c22	d__Bacteria	Acidobacteriota	Thermoanaerobaculia	Thermoanaerobaculales	Thermoanaerobaculaceae	Subgroup_10	MDM
a33abc930bd3cc05cb34ba39b13af15ca0055754	d__Eukaryota	Annelida	Polychaeta	Phyllodocida	Phyllodocida	Phyllodocida	MDM
a341cda6f9e8f9fc1b7dcc2a6fcebd624ba31937	d__Eukaryota	Chlorophyta	Trebouxiophyceae	Trebouxiophyceae	Trebouxiophyceae	Trebouxiophyceae	MDM
a3946c470f7cef3d2b537a7deab73dc4501745ea	d__Eukaryota	Nematozoa	MDM	MDM	MDM	MDM	MDM
a39f47d7490b41cf178b08a7cfe7c83a72b3d933	MDM	MDM	MDM	MDM	MDM	MDM	MDM
a4440fc630af7fd5463b4db33c8cd6bf396b8e74	d__Eukaryota	Amoebozoa	Discosea	Centramoebida	Centramoebida	Centramoebida	Dracoamoeba_jomungandri
a44e971ffb9eb27d56422e13f0d38425c400790b	d__Bacteria	Proteobacteria	Alphaproteobacteria	Caulobacterales	Hyphomonadaceae	MDM	MDM
a4e9564a2822401b98f59f87ca781927bf033f95	MDM	MDM	MDM	MDM	MDM	MDM	MDM
a4f4a0fefeb6a572e56423fa4a3d741b63f6e1ee	d__Eukaryota	MDM	MDM	MDM	MDM	MDM	MDM
a57a561387a34972f8dc28f7993b6b65da0742e2	d__Eukaryota	Protalveolata	Colpodellida	Colpodellida	Colpodellida	Colpodella	MDM
a5c96cdea83d933d4805df251a3bdd2f67aaf41c	d__Eukaryota	Cercozoa	Chlorarachniophyta	Chlorarachniophyta	Chlorarachniophyta	MDM	MDM
a5d1a57f40b379d74d481ee2418c13e87e79bc5f	d__Eukaryota	Diatomea	Coscinodiscophytina	Fragilariales	Fragilariales	Licmophora	MDM
a5efae88218ad49b14e117acd1b1c88c1f43725b	d__Bacteria	Proteobacteria	Alphaproteobacteria	Rhodobacterales	Rhodobacteraceae	Limibaculum	MDM
a5f0a1d44a3c5606872f5a1b75659186ef962667	d__Eukaryota	Chlorophyta	Chlorophyceae	Chlorophyceae	Chlorophyceae	Chlorophyceae	MDM
a60975f8cf404e658b2f273a4cb9a417139c3773	d__Eukaryota	MDM	MDM	MDM	MDM	MDM	MDM
a62b41a3a584d8e3b521ae2c8f308e4cd8a7c57d	d__Eukaryota	Ciliophora	Intramacronucleata	Spirotrichea	Hypotrichia	Holosticha	MDM
a64bf20db59417bc70ea7ab03faa34c7e9489e76	d__Eukaryota	Ciliophora	Intramacronucleata	Spirotrichea	Hypotrichia	MDM	MDM
a670ae42a272660e400d19225fa0c7a59cc62ff3	MDM	MDM	MDM	MDM	MDM	MDM	MDM
a68bcb76eedf910df7907dd212818a6555c7ed37	MDM	MDM	MDM	MDM	MDM	MDM	MDM
a70243c848c6f6f5af6d893be705024e1705c122	d__Eukaryota	Dinoflagellata	Dinophyceae	Gymnodiniphycidae	Suessiaceae	Symbiodinium	Symbiodinium_sp.
a710cb22ff9f5e230d1b2f42f24366ef16940784	d__Bacteria	Cyanobacteria	Cyanobacteriia	Cyanobacteriales	Desertifilaceae	Hormoscilla_SI04-45	Hormoscilla_spongeliae
a77ba75da431e87aa149c14bac4c5422bf5d52fb	d__Bacteria	Proteobacteria	Gammaproteobacteria	Beggiatoales	Beggiatoaceae	MDM	MDM
a7c71820efead27b515db2de96a2d26ca9d0a940	d__Bacteria	Myxococcota	Polyangia	Haliangiales	Haliangiaceae	Haliangium	MDM
a7cc2f15f852e8dc329908419822c5330de19411	d__Eukaryota	Arthropoda	Ostracoda	Podocopida	Podocopida	Podocopida	MDM
a7f6f4a8ca614de60bdad5cf07fec7ae98365449	d__Bacteria	Proteobacteria	Gammaproteobacteria	Enterobacterales	Enterobacteriaceae	Klebsiella	Klebsiella_pneumoniae
a810afd78fc9a7e7e149fedce568a8242586e0c9	d__Eukaryota	Ciliophora	Intramacronucleata	Conthreep	Oligohymenophorea	MDM	MDM
a8f2c8d25acd9ed5037460b2e0b3bf6e5c4c7a6c	d__Bacteria	Firmicutes	Clostridia	Lachnospirales	Lachnospiraceae	MDM	MDM
a928b56ecc23403e764ddb49f047c4ebf6b550b1	d__Bacteria	Cyanobacteria	Cyanobacteriia	Phormidesmiales	Phormidesmiaceae	Phormidium_MBIC10003	MDM
a959e1e6752fe6b1098c8ed204dbfab5cfd5cd67	d__Eukaryota	Ciliophora	Postciliodesmatophora	Heterotrichea	Heterotrichea	MDM	MDM
a980cebf441ec38269bc7cedf433ec92498fd679	d__Eukaryota	Chlorophyta	Prasinophytae	Pseudoscourfieldiales	Pseudoscourfieldiales	Prasinoderma	MDM
a9ab68fffb25158e9ff0abedc8bdcb21eb41593f	d__Eukaryota	Cercozoa	Vampyrellidae	Vampyrellidae	Vampyrellidae	MDM	MDM
a9bcbe1837ca6a85c2f198e05272815bb45dc3dc	d__Bacteria	Cyanobacteria	Cyanobacteriia	Cyanobacteriales	Desertifilaceae	MDM	MDM
a9c1d1deb2cf2fcff31dc9a1a21f912b485c3c3e	d__Eukaryota	MDM	MDM	MDM	MDM	MDM	MDM
a9e10dbdc24df5336daacbf28bb05fabb63b6cce	d__Bacteria	Bacteroidota	Bacteroidia	Cytophagales	Cyclobacteriaceae	MDM	MDM
aa61f4798de11e16f0dd473542df5d97d00f5c1a	d__Eukaryota	Platyhelminthes	Rhabditophora	Rhabdocoela	Kalyptorhynchia	Kalyptorhynchia	MDM
aa79e82f78891b337b6f8fd63339dba568c6b971	MDM	MDM	MDM	MDM	MDM	MDM	MDM
aaa88b343e3cf826380724a1ddc65e9d574ea06c	d__Eukaryota	Holozoa	Choanoflagellida	Acanthoecida	Stephanoecidae	Bicosta	MDM
aaec400c71f923968cf3cc649d1f17fd7cfee795	d__Bacteria	Bacteroidota	Bacteroidia	Cytophagales	MDM	MDM	MDM
ab3922a682a6f9e5985754bac3951e036b7eeac2	d__Bacteria	Proteobacteria	Alphaproteobacteria	MDM	MDM	MDM	MDM
ab46255879e8d0c6cc573eda41e30619acdbddb7	MDM	MDM	MDM	MDM	MDM	MDM	MDM
ab704fb26ff77a8fff023588680caccd76f4c92e	d__Eukaryota	Ascomycota	MDM	MDM	MDM	MDM	MDM
ab724d536d027a837e71fe6287f1509a0e083712	d__Eukaryota	Nematozoa	Chromadorea	Chromadorida	Chromadorida	Chromadorida	MDM
ab7cddd21960f63e2ecf55406098cd7f0d01ee58	d__Bacteria	Proteobacteria	Alphaproteobacteria	Rhodobacterales	Rhodobacteraceae	MDM	MDM
ab90a8e8e3d6b19622953e10b361ab4954edab82	MDM	MDM	MDM	MDM	MDM	MDM	MDM
abc490c5625c167fa7cd7e1f7c0fbb7aeed4a411	d__Eukaryota	Phragmoplastophyta	Embryophyta	Magnoliophyta	Magnoliophyta	Magnoliophyta	Arabidopsis_thaliana
abcd6b9da5432e81ebc112def6761cfa81cd3c69	d__Eukaryota	MDM	MDM	MDM	MDM	MDM	MDM
abdae3cf026b22c50554a1b3ad704b4cb71fc008	MDM	MDM	MDM	MDM	MDM	MDM	MDM
abfd8376bf852022f44864d70856910e8ac672dd	d__Bacteria	Bdellovibrionota	Bdellovibrionia	Bdellovibrionales	Bdellovibrionaceae	OM27_clade	MDM
ac137ae43517c100578835ac06e1394a27f5a71d	MDM	MDM	MDM	MDM	MDM	MDM	MDM
ac62f9cffc026ec9cd803aeec37088be6b04e713	d__Eukaryota	Labyrinthulomycetes	Labyrinthulomycetes	Labyrinthulomycetes	MDM	MDM	MDM
ac6e3a0010f69be9afde3aba2d00fc3fca095664	d__Eukaryota	Phragmoplastophyta	Embryophyta	Magnoliophyta	Magnoliophyta	Magnoliophyta	MDM
acb5bc8b62fed44a3c5f22ecdb6c580d7e3147ab	MDM	MDM	MDM	MDM	MDM	MDM	MDM
acbce9b58da8285e8ab493db02a3445cf68cf930	d__Eukaryota	Cercozoa	MDM	MDM	MDM	MDM	MDM
ad1aac51d87fe9f1d9c84ca4ee0a62ee0f351197	MDM	MDM	MDM	MDM	MDM	MDM	MDM
adb7865ae6e22f950791d7211edc9ff84b2f4da8	d__Eukaryota	Diatomea	Bacillariophyceae	Bacillariophyceae	Bacillariophyceae	Amphora	MDM
ae1f382d62548d5764e77b57dbaca44942ff671a	MDM	MDM	MDM	MDM	MDM	MDM	MDM
ae7f9f8df3b8ad925b91955812862a6d538a9378	d__Eukaryota	Phragmoplastophyta	Embryophyta	Magnoliophyta	Magnoliophyta	Magnoliophyta	Arabidopsis_thaliana
ae8316eb71790653a782450ad7bc8c02a353a655	MDM	MDM	MDM	MDM	MDM	MDM	MDM
ae8651dd2d2aff38dec77682685b2bf55115056b	MDM	MDM	MDM	MDM	MDM	MDM	MDM
aec6b3e5a991dfd9da2c281555bd755fa172a47d	d__Bacteria	Proteobacteria	Alphaproteobacteria	Rhizobiales	Hyphomicrobiaceae	Filomicrobium	MDM
aed7344438c82fafbb12cfadec2a5315ff4f0919	d__Bacteria	Myxococcota	Myxococcia	Myxococcales	Myxococcaceae	P3OB-42	MDM
aefdb73c371da85d84e6f1713f39e9fff33314bd	MDM	MDM	MDM	MDM	MDM	MDM	MDM
afa6fd4db027267e24fd82eb45e08f07d7a75bf3	d__Eukaryota	Annelida	Polychaeta	Spionida	Spionida	Spionida	MDM
afc79112fbc440bc5e30f2a28e813c2044d0c2f2	d__Bacteria	Planctomycetota	Phycisphaerae	Phycisphaerales	Phycisphaeraceae	Urania-1B-19_marine_sediment_group	MDM
b034e14fbcfd42473a0e743cd62466f5e1713750	d__Bacteria	Planctomycetota	Phycisphaerae	Phycisphaerales	Phycisphaeraceae	SM1A02	MDM
b0413a67a110818bfd0c6a09c1eefa3bd0561a6c	d__Bacteria	Cyanobacteria	Cyanobacteriia	Phormidesmiales	MDM	MDM	MDM
b049372131bdb90743033245ff594365f9ec99d4	d__Bacteria	Cyanobacteria	Cyanobacteriia	Chloroplast	Chloroplast	Chloroplast	MDM
b079e2b46bde2396c968499acd6317ec681597c0	d__Eukaryota	Chlorophyta	Ulvophyceae	Ulvophyceae	Ulvophyceae	Ulvophyceae	MDM
b0b0def90fc4ecd4bb530339607ce0d3d4882d43	d__Eukaryota	Platyhelminthes	Rhabditophora	Macrostomida	Macrostomida	Macrostomida	MDM
b0b751c8d4f408734542f2dcf0c44990cb43b29c	d__Bacteria	Cyanobacteria	Cyanobacteriia	Cyanobacteriales	Xenococcaceae	MDM	MDM
b121b80c0eb4419a7013b2d8e1cfa40663cb18f6	d__Eukaryota	Phragmoplastophyta	Embryophyta	Magnoliophyta	Magnoliophyta	Magnoliophyta	Gossypium_hirsutum
b12fdadff31e4dd85ffd003318597fd186754b85	d__Eukaryota	Ciliophora	Intramacronucleata	Conthreep	MDM	MDM	MDM
b14eacff561a3504b805a177c412b11a5feb2ac3	d__Eukaryota	Nematozoa	Chromadorea	Chromadorida	Chromadorida	Chromadorida	MDM
b15d268929458b84b6ec08f2172e386039334ab6	d__Eukaryota	Florideophycidae	Rhodymeniophycidae	Rhodymeniophycidae	Rhodymeniophycidae	Rhodymeniophycidae	MDM
b179519787a91c0edb5d3296df5bc65d38e500b6	d__Bacteria	Proteobacteria	Alphaproteobacteria	Rhodobacterales	Rhodobacteraceae	MDM	MDM
b18d39c969982952f429a895f4e61f9449eb2acf	d__Eukaryota	Platyhelminthes	Rhabditophora	Rhabdocoela	Neodalyellida	Neodalyellida	MDM
b19aa3500f33376d23bb05721db57693ae42ef9c	d__Eukaryota	Ochrophyta	MDM	MDM	MDM	MDM	MDM
b1f5a6daf26a671b72ca74284e5c1f58b3cadb89	d__Eukaryota	Diatomea	Coscinodiscophytina	Fragilariales	Fragilariales	MDM	MDM
b20543bf6f1ce51543254c06dec3c5b6a2d67572	d__Bacteria	Cyanobacteria	Cyanobacteriia	MDM	MDM	MDM	MDM
b265aa286898d371a47d79ccd6dc0ab2766323e1	MDM	MDM	MDM	MDM	MDM	MDM	MDM
b2fd9e763fc99c7e3c30391ce0ba8c5aa846be6a	MDM	MDM	MDM	MDM	MDM	MDM	MDM
b2feac1d9f0369aae23a733f03fd530f05dcc712	d__Eukaryota	Annelida	Polychaeta	MDM	MDM	MDM	MDM
b33bb50eb282849c8e80a2c018cfb0d25da4a208	d__Bacteria	Cyanobacteria	Cyanobacteriia	Cyanobacteriales	Xenococcaceae	MDM	MDM
b344eee0cf84af3260ae40fdabc6744eb7105686	d__Bacteria	Planctomycetota	Planctomycetes	Gemmatales	Gemmataceae	MDM	MDM
b348987e10974bef245612dc22f4ca3705f4ff5d	d__Bacteria	Bdellovibrionota	Bdellovibrionia	Bdellovibrionales	Bdellovibrionaceae	OM27_clade	MDM
b381b5538f47ee17be497423d1c9badc79eebc8e	d__Eukaryota	Holozoa	Choanoflagellida	Codonosigidae	Codonosigidae	MDM	MDM
b39351f772ea0565258f2316aeb52f9a016d1c91	d__Eukaryota	Ochrophyta	Dictyochophyceae	Pedinellales	Pedinellales	MDM	MDM
b394d22dcde596a14ca28b58c18b94d9e275deb2	d__Eukaryota	Ascomycota	MDM	MDM	MDM	MDM	MDM
b3dd58e3129261db3a125bd8b58488a99e854670	d__Bacteria	Cyanobacteria	Cyanobacteriia	Cyanobacteriales	Cyanobacteriaceae	Symphothece_PCC-7002	MDM
b3efbaeef1e9af703b65c30b056c586c2e3a445e	d__Eukaryota	MDM	MDM	MDM	MDM	MDM	MDM
b447105fa172ae6e9b6b4de7ac7e9941e2d9995c	MDM	MDM	MDM	MDM	MDM	MDM	MDM
b4640741568fa6933950c9acea56415f2c34b746	d__Eukaryota	MDM	MDM	MDM	MDM	MDM	MDM
b534cd3b6ad12fa50ed8205e473779b13d0280eb	MDM	MDM	MDM	MDM	MDM	MDM	MDM
b5d5bddbd1d318b7b3a98ec137f339ddf8044dd4	d__Eukaryota	Ascomycota	Dothideomycetes	MDM	MDM	MDM	MDM
b5fbf8c9b6d255cb426b0c961936abaeb909d287	d__Bacteria	Cyanobacteria	Cyanobacteriia	Cyanobacteriales	Microcystaceae	MDM	MDM
b6075b29e40f697af3b9a2ad2ae80be952283682	d__Eukaryota	Diatomea	Bacillariophyceae	Bacillariophyceae	Bacillariophyceae	MDM	MDM
b654e2a7e285ab411c0e7c5aad72f9f5bce14151	d__Eukaryota	Ochrophyta	Pelagophyceae	Sarcinochrysidales	Sarcinochrysidales	MDM	MDM
b663c93f072d45bde642c5fa2b305b3377f14c3f	MDM	MDM	MDM	MDM	MDM	MDM	MDM
b68c5c9825b611f2a1e890542ca9ec93013cee1d	d__Eukaryota	MDM	MDM	MDM	MDM	MDM	MDM
b69873c16804a9ec43413b750e05a5c084a35341	d__Bacteria	Cyanobacteria	Cyanobacteriia	Chloroplast	Chloroplast	Chloroplast	Cylindrotheca_closterium
b69e1b090fdff85a6c2e40310fbc86712defd183	d__Bacteria	Proteobacteria	Alphaproteobacteria	Rhodobacterales	Rhodobacteraceae	MDM	MDM
b6dbd39e2a968bf46e4a458c83b74043e5fb38d0	d__Bacteria	Bacteroidota	Bacteroidia	Cytophagales	Cyclobacteriaceae	MDM	MDM
b6e75fd7ba0f4478d5a4d6cd40b7cfccd7aaca75	d__Bacteria	Cyanobacteria	Cyanobacteriia	Cyanobacteriales	Nostocaceae	Rivularia_PCC-7116	MDM
b74d50f24d57d2bc6efb949d9cabc5e612f8dc03	d__Eukaryota	Tardigrada	Heterotardigrada	Echiniscoidea	Echiniscoidea	Echiniscoidea	MDM
b7ea1e93a2c09ac53e0cf7534c8271f7c4be796c	d__Eukaryota	Phragmoplastophyta	Embryophyta	Magnoliophyta	Magnoliophyta	Magnoliophyta	MDM
b82577441d451f4fb83d5ebb7e4073064bbcb4cf	d__Eukaryota	Diatomea	Mediophyceae	Mediophyceae	Mediophyceae	Thalassiosira	Conticribra_weissflogiopsis
b84148ca93baa0d94189a4e9da5b42635906f1ea	d__Eukaryota	MDM	MDM	MDM	MDM	MDM	MDM
b85ea54f83aa09ea07ac56ffb7f699d2ec2bf3b0	d__Eukaryota	Nematozoa	Enoplea	Enoplida	Enoplida	Enoplida	MDM
b87d04e8dda5e7db1c30ecb33d39a3dbdab7d7d5	d__Eukaryota	Euglenozoa	Diplonemea	Diplonemea	Diplonemea	Rhynchopus	Rhynchopus_sp.
b8971da90975eb6a115eba25e383ac756441d6f9	d__Eukaryota	Platyhelminthes	Rhabditophora	Rhabdocoela	Neodalyellida	Neodalyellida	MDM
b8acf9b153480d89d8cd00f5bbe744261cc49356	d__Eukaryota	Diatomea	MDM	MDM	MDM	MDM	MDM
b8c0437e501370d887d27a9cbd937b19cd4de4af	d__Eukaryota	Nematozoa	Chromadorea	Monhysterida	Monhysterida	Monhysterida	MDM
b8fe5a7d7ca6094c22001afa1b0b87943c33904c	d__Eukaryota	Euglenozoa	Kinetoplastea	Neobodonida	Neobodonida	Rhynchomonas	Rhynchomonas_nasuta
b9e6079d52a61d07dd94c4aa091c0e9d295f02ed	MDM	MDM	MDM	MDM	MDM	MDM	MDM
b9ed4d290fe98ed5830e6da9edfe744add69cd2c	d__Bacteria	Cyanobacteria	Cyanobacteriia	Chloroplast	Chloroplast	Chloroplast	MDM
ba1d0cb97349e5402964982609990ce852fe31f3	d__Eukaryota	MDM	MDM	MDM	MDM	MDM	MDM
ba58bc023173d4255bef21ef4e61c86fd56d848f	d__Bacteria	Cyanobacteria	Cyanobacteriia	Chloroplast	Chloroplast	Chloroplast	Cylindrotheca_closterium
ba99e168686cd79f9ca1602270c5b108af0a33f9	d__Eukaryota	Diatomea	Bacillariophyceae	Bacillariophyceae	Bacillariophyceae	Nitzschia	MDM
ba9a0ad8fc61b66f9568e5e12a8ca8c96768f5fb	d__Bacteria	Verrucomicrobiota	Chlamydiae	Chlamydiales	Simkaniaceae	MDM	MDM
bb56c41d0c7701659e8ea0b99a16261fcd6ca135	d__Eukaryota	Mollusca	Bivalvia	Mytiloida	Mytiloida	Mytiloida	MDM
bb7928bffb1ceba850b0a725ca0182e2b88222be	d__Bacteria	Cyanobacteria	Cyanobacteriia	Cyanobacteriales	Xenococcaceae	MDM	MDM
bbf4d0cbad7faaf558afee8a41d7520bce217d6f	d__Bacteria	Chloroflexi	Chloroflexia	Chloroflexales	Chloroflexaceae	Candidatus_Chlorothrix	MDM
bc2d78848779f0deb0298a7f21f1c5605d9c476e	d__Eukaryota	Cercozoa	MDM	MDM	MDM	MDM	MDM
bc3f03e2953e34ba9f11c16e83fecb01610939c2	d__Bacteria	Proteobacteria	Alphaproteobacteria	Caulobacterales	Caulobacteraceae	Phenylobacterium	MDM
bc7daa3b209d1ed669b26a128d692553252ce84b	d__Eukaryota	Ascomycota	MDM	MDM	MDM	MDM	MDM
bcfe44d74e6eeff5e242a0f4f938b3d5794eeebe	d__Eukaryota	Ciliophora	Intramacronucleata	Conthreep	Colpodea	MDM	MDM
bd1c3dd3a7ee1616a83233e98543ad268d6fb221	d__Eukaryota	Diatomea	Coscinodiscophytina	Fragilariales	Fragilariales	Licmophora	MDM
bd4c241a1033c131b0a4c18a29a8b11af633edb5	MDM	MDM	MDM	MDM	MDM	MDM	MDM
bd54480d8f065af59ee35ecc33383da073f9bd96	MDM	MDM	MDM	MDM	MDM	MDM	MDM
bd7a1675b0780c21f399865866ffc80b3cfc04aa	d__Bacteria	Planctomycetota	Phycisphaerae	Phycisphaerales	Phycisphaeraceae	SM1A02	MDM
bdaf377e068c1421409703ae5787a95295d5dc26	d__Bacteria	Cyanobacteria	Cyanobacteriia	Synechococcales	Synechococcaceae	Synechococcus_PCC-7942	MDM
bdda92bedb94b5f52ceb7222015ad3791788898a	d__Bacteria	Cyanobacteria	Cyanobacteriia	Phormidesmiales	Phormidesmiaceae	MDM	MDM
bde2bc52b43360b982e0032988fab2a214af066a	MDM	MDM	MDM	MDM	MDM	MDM	MDM
be0acacc1a6bfb81df1c90f714b07b6689e46325	d__Eukaryota	Annelida	Polychaeta	Sabellida	Sabellida	Sabellida	MDM
be1b0ef44d4e36eb4024ee615a557b7057e8a438	d__Eukaryota	Phragmoplastophyta	Embryophyta	Magnoliophyta	Magnoliophyta	Magnoliophyta	Nicotiana_attenuata
be25a47569b422b5d4b08a155826fb88eaf386cd	d__Eukaryota	Phragmoplastophyta	Embryophyta	Magnoliophyta	Magnoliophyta	Magnoliophyta	Arabidopsis_thaliana
be31fbf39bdde0258c7564116635d401b85b75fe	MDM	MDM	MDM	MDM	MDM	MDM	MDM
be621bed860b4c1d70f382664244e8e9c54a3ce2	d__Eukaryota	MDM	MDM	MDM	MDM	MDM	MDM
beb3824dd2d64263f7ca9d15bae5f82ca82a694a	d__Bacteria	Cyanobacteria	Cyanobacteriia	Chloroplast	Chloroplast	Chloroplast	Cylindrotheca_closterium
bec0bec25ebfb1f1cd991a2f20428883510ed8b9	d__Eukaryota	Ciliophora	Intramacronucleata	Conthreep	Colpodea	MDM	MDM
bf44fba349b56365dd9c324ac9afd031af6ffd80	d__Bacteria	Proteobacteria	Alphaproteobacteria	Puniceispirillales	EF100-94H03	EF100-94H03	MDM
bf87c86110e56185dce74834107995a365627bc9	d__Eukaryota	Cercozoa	MDM	MDM	MDM	MDM	MDM
bfb8d83fed2fc921e86ec9f6c016d815125f4374	d__Bacteria	Cyanobacteria	Cyanobacteriia	Chloroplast	Chloroplast	Chloroplast	Cylindrotheca_closterium
c035f1df77f40b0835da05d0c939951ba97bccfc	d__Bacteria	Planctomycetota	Planctomycetes	Pirellulales	Pirellulaceae	Pir4_lineage	MDM
c0432dbc5148d8a42eec0816683d03d4cf22e684	d__Eukaryota	MDM	MDM	MDM	MDM	MDM	MDM
c0493afcc6e36fb0205908e6b50e7c3ea1b5e7a5	d__Bacteria	Cyanobacteria	Cyanobacteriia	Cyanobacteriales	Xenococcaceae	MDM	MDM
c053c633c235ec6c7d25aa2104d454cc1629c93a	d__Bacteria	Proteobacteria	Alphaproteobacteria	Rhodobacterales	Rhodobacteraceae	MDM	MDM
c0699c0d0b5723e8340fed8997e121632c96d9f2	d__Eukaryota	Diatomea	Bacillariophyceae	Bacillariophyceae	Bacillariophyceae	MDM	MDM
c0b92a339447c0b96b2fbd3bc12fe6778904bd94	d__Eukaryota	Diatomea	Bacillariophyceae	Bacillariophyceae	Bacillariophyceae	MDM	MDM
c135b11d48b8c3ad6249e48da8fb468caa5e339f	d__Eukaryota	Diatomea	Bacillariophyceae	Bacillariophyceae	Bacillariophyceae	Nitzschia	MDM
c17edcd1625fe1646823e05fe25eab6e0269bc6d	d__Eukaryota	Diatomea	Bacillariophyceae	Bacillariophyceae	Bacillariophyceae	MDM	MDM
c216e1bddf979a142d9572f2cfb4bc20a3bc2827	d__Eukaryota	Phragmoplastophyta	Embryophyta	Magnoliophyta	Magnoliophyta	Magnoliophyta	MDM
c21a906304d60ad2fc2b2e450b8f70caca9a6592	d__Eukaryota	MDM	MDM	MDM	MDM	MDM	MDM
c2357708251d994dc9b07299bb68b637e7577001	d__Bacteria	Proteobacteria	Alphaproteobacteria	Caulobacterales	Hyphomonadaceae	Hyphomonas	MDM
c24892b011e2466c4db1724f4538e62820482760	MDM	MDM	MDM	MDM	MDM	MDM	MDM
c256fa4dabed6773d360546ab48af6eb5cc1d98f	MDM	MDM	MDM	MDM	MDM	MDM	MDM
c2ae640e4c7fdc426bf0c43516859bf9a4d9d6c0	d__Eukaryota	Diatomea	MDM	MDM	MDM	MDM	MDM
c2b1e5ddbb4bfc966c949512d6ea3e456171af75	d__Bacteria	Proteobacteria	Gammaproteobacteria	Enterobacterales	Enterobacteriaceae	Cronobacter	MDM
c32fc073598fdbc022ead6540a4456cbf6191860	d__Eukaryota	Dinoflagellata	Dinophyceae	MDM	MDM	MDM	MDM
c34b0644649ab2abea9d9ccb5f7911a5f64ae831	d__Eukaryota	Pavlovophyceae	Pavlovophyceae	Pavlovophyceae	Pavlovophyceae	MDM	MDM
c37ae0c213d9e31506d2289e0f9a4c41945c80d3	d__Eukaryota	Dinoflagellata	Dinophyceae	Gymnodiniphycidae	Suessiaceae	MDM	MDM
c3bb76575eb4188e132cff051697e57d3570edb9	d__Eukaryota	Arthropoda	Maxillopoda	Harpacticoida	Harpacticoida	Harpacticoida	MDM
c401d8649d7f4256b9267dbabe2141b79347323f	d__Eukaryota	Diatomea	Bacillariophyceae	Bacillariophyceae	Bacillariophyceae	MDM	MDM
c415724a738fe3f99a41435e7af98542af010cb4	d__Eukaryota	Diatomea	MDM	MDM	MDM	MDM	MDM
c49e435feea0ea97a9ae41f3bff4eb59f13ce7ab	d__Bacteria	Planctomycetota	Phycisphaerae	Phycisphaerales	Phycisphaeraceae	SM1A02	MDM
c58856f55d4d4d2e0ccad5956ed41c75a250644f	d__Eukaryota	Chlorophyta	Prasinophytae	Pseudoscourfieldiales	Pseudoscourfieldiales	Prasinoderma	MDM
c5cf566eac221e1186ac7d9a3d8f23ac2f1f5719	d__Eukaryota	Florideophycidae	Corallinophycidae	Corallinophycidae	Corallinophycidae	MDM	MDM
c60758ba811ad6abd7a5201aabc1153ef2dffa33	d__Bacteria	Cyanobacteria	Cyanobacteriia	Phormidesmiales	Phormidesmiaceae	Acrophormium_PCC-7375	Leptolyngbya_sp.
c62d036cd8d4bb85d35e0268d01ff8c9aa7cd501	d__Eukaryota	Ascomycota	Dothideomycetes	MDM	MDM	MDM	MDM
c6351695a9e2331f43e2e8e12c4dd466e8383aa7	d__Eukaryota	Ciliophora	Postciliodesmatophora	Heterotrichea	Heterotrichea	MDM	MDM
c68d62fd6f8abbedcdc99748443b22e32c91235c	d__Bacteria	Bacteroidota	Bacteroidia	Flavobacteriales	Flavobacteriaceae	Myroides	Myroides_odoratimimus
c68f4dc466eafdeec2af5a45e052ca9cec051561	d__Eukaryota	Nematozoa	Chromadorea	Desmodorida	Desmodorida	Desmodorida	MDM
c6dd1c356eb19bdf9d49206189db6705dc971cb6	d__Eukaryota	Phragmoplastophyta	Embryophyta	Magnoliophyta	Magnoliophyta	Magnoliophyta	Gossypium_hirsutum
c6f27a2d0662b7dc559d94277959c654ab231773	d__Bacteria	Bacteroidota	Bacteroidia	Cytophagales	Microscillaceae	Microscilla	MDM
c6f5b4da0836602d85fe4e38f591697d3316ab4b	d__Eukaryota	Annelida	Polychaeta	Phyllodocida	Phyllodocida	Phyllodocida	MDM
c77e014e3483a885cec3ce7ca851104bfefefc7b	d__Bacteria	Planctomycetota	Phycisphaerae	Phycisphaerales	Phycisphaeraceae	SM1A02	MDM
c7caf14a2440a4bc46420496425fa4efc5b639bf	MDM	MDM	MDM	MDM	MDM	MDM	MDM
c83b3318498c9741e4f8c223c6094e8cec932684	MDM	MDM	MDM	MDM	MDM	MDM	MDM
c85ceddd554f56c4d5eecd162cee4bc9efd43ac1	d__Bacteria	Actinobacteriota	Actinobacteria	Propionibacteriales	Propionibacteriaceae	Cutibacterium	MDM
c8f5a75222a4b1254096383e04da8f9c84a0db8c	d__Bacteria	Proteobacteria	Alphaproteobacteria	MDM	MDM	MDM	MDM
c945830498971b604dff9d4be6b08dda3c0f6fca	d__Eukaryota	Diatomea	Coscinodiscophytina	Fragilariales	Fragilariales	MDM	MDM
c9502dd63224162e71141bb6e2cc3ec4bd53cee2	MDM	MDM	MDM	MDM	MDM	MDM	MDM
c981074d747beb5f5e1cf3059c5ecc0f9952850b	d__Eukaryota	MDM	MDM	MDM	MDM	MDM	MDM
c995a69da42a9f18f7c5205332e60b115988bf17	d__Eukaryota	Ochrophyta	Pelagophyceae	MDM	MDM	MDM	MDM
c9d875d3570961da78cf7d71a35f493ae6625291	MDM	MDM	MDM	MDM	MDM	MDM	MDM
ca2ee57cc9e6aed700fcf43d0029d3e73db8c9f4	d__Eukaryota	Phragmoplastophyta	Embryophyta	Magnoliophyta	Magnoliophyta	Magnoliophyta	MDM
ca74e32b6fd0ef3d4e6a6111b588620599096d36	d__Bacteria	Cyanobacteria	Cyanobacteriia	Chloroplast	Chloroplast	Chloroplast	MDM
ca76c0245ce9a035864fd416ce3467cf1e3e5676	d__Eukaryota	Diatomea	MDM	MDM	MDM	MDM	MDM
caeb3588b1a040ce35a1f09c51525878cf87cb11	d__Eukaryota	Platyhelminthes	Rhabditophora	Rhabdocoela	Neodalyellida	Neodalyellida	MDM
cb3b55d82af0db20d96a3363170061938d3c8bd2	MDM	MDM	MDM	MDM	MDM	MDM	MDM
cb57d1c96eacb3f9d894f7451473dce1b6d2f6e4	d__Eukaryota	Arthropoda	Maxillopoda	Harpacticoida	Harpacticoida	Harpacticoida	MDM
cb5ce5043e9cbdb2e6a1fe40caf8f24a165fd4ff	d__Eukaryota	Chlorophyta	Ulvophyceae	Ulvophyceae	Ulvophyceae	Ulvophyceae	MDM
cb81e16859acaf5d1673fa263c1effce02d3caa9	d__Eukaryota	Ascomycota	Saccharomycetes	Saccharomycetales	Saccharomycopsidaceae	Saccharomycopsis	Saccharomycopsis_fibuligera
cba123b7c1c5b879dadfb8806e99d063fedb9508	d__Eukaryota	Cercozoa	Chlorarachniophyta	Chlorarachniophyta	Chlorarachniophyta	MDM	MDM
cbd55088eb4a4ca3b9a4bcd37d888f9576df7340	d__Eukaryota	Phragmoplastophyta	Embryophyta	Magnoliophyta	Magnoliophyta	Magnoliophyta	MDM
cbd9e51bd2beb6a01c4ac6c93d5c7d0f615f2745	d__Bacteria	Bacteroidota	Bacteroidia	Cytophagales	Cyclobacteriaceae	Ekhidna	MDM
cc4374751ef337a71405a6180efe1b7046ef155c	MDM	MDM	MDM	MDM	MDM	MDM	MDM
cc725a8d260dcfaa7fa68e93342ba49587762e78	d__Bacteria	Bacteroidota	Bacteroidia	Cytophagales	MDM	MDM	MDM
cd491f1785555e67ace04a71df8bb87202e49251	d__Eukaryota	MDM	MDM	MDM	MDM	MDM	MDM
cdc6834b786befc35c5fd4aa94878b4746259045	d__Eukaryota	Chlorophyta	Chlorophyceae	Chlorophyceae	Chlorophyceae	Chlorophyceae	MDM
cde49b49e6ffb002547f2df55569d2ae5b9352c0	d__Bacteria	Proteobacteria	Alphaproteobacteria	MDM	MDM	MDM	MDM
ce0ea854b3b441257734bbb4db5c4de6f47339cf	d__Eukaryota	Diatomea	Coscinodiscophytina	Fragilariales	Fragilariales	MDM	MDM
ce0fc7cd5cdd9bc6ebe9796b9261272340471c2f	d__Eukaryota	MDM	MDM	MDM	MDM	MDM	MDM
ce126e2b7f57f1377aff715ea11f9ab2697fb061	d__Eukaryota	Holozoa	Choanoflagellida	Acanthoecida	Acanthoecidae	MDM	MDM
cec800c68411decca762ab7a374832c553b53ea2	d__Eukaryota	Diatomea	Bacillariophyceae	Bacillariophyceae	Bacillariophyceae	MDM	MDM
cee5f3e03093fbbcc57a62357e16c138a26a2799	d__Eukaryota	Diatomea	Bacillariophyceae	Bacillariophyceae	Bacillariophyceae	MDM	MDM
cf6089d5b61318e48a8f69ff400f63dc04de662f	d__Eukaryota	Diatomea	Bacillariophyceae	Bacillariophyceae	Bacillariophyceae	MDM	MDM
cf66080a7bc9cd1cb496e8fa2729783f63694798	d__Eukaryota	MDM	MDM	MDM	MDM	MDM	MDM
cfb2e7e48f74e91ac99eb6a1bb4de13fff56818c	d__Eukaryota	MDM	MDM	MDM	MDM	MDM	MDM
cfd13380d0f637f5914837be572959c83ca79da0	d__Eukaryota	Platyhelminthes	Rhabditophora	Macrostomida	Macrostomida	Macrostomida	MDM
cfd70155424e434d22a5161be7f872da77732b41	d__Bacteria	Bacteroidota	Bacteroidia	Cytophagales	Microscillaceae	Eisenibacter	MDM
d050ea29a588e9c0e1e20a05ca2b45dd4a3d409c	d__Bacteria	Proteobacteria	Alphaproteobacteria	Rhodobacterales	Rhodobacteraceae	Roseivivax	MDM
d0c229bbdcc0181a5895e128c9af861df5f0fd7e	d__Bacteria	Cyanobacteria	Cyanobacteriia	Eurycoccales	MDM	MDM	MDM
d0f378948f0bfa2d0f44557ac904330788d43215	d__Eukaryota	Diatomea	Bacillariophyceae	Bacillariophyceae	Bacillariophyceae	Navicula	MDM
d1078843b9e74437a10dc0014385af8b76d3d716	d__Bacteria	Bacteroidota	Bacteroidia	Chitinophagales	Saprospiraceae	Phaeodactylibacter	MDM
d116997097f1a8243a9f0a0ad4cdbc61854fd88a	d__Bacteria	Cyanobacteria	Cyanobacteriia	Phormidesmiales	MDM	MDM	MDM
d1307621ed089297a3a5873e0c12ef57f7a26be0	d__Bacteria	Myxococcota	Polyangia	Polyangiales	BIrii41	BIrii41	MDM
d1474ebf26eedecbd9175faa6e98e4f0615a875e	d__Eukaryota	Chlorophyta	Ulvophyceae	Ulvophyceae	Ulvophyceae	Ulvophyceae	MDM
d16567bfd2a4665a54ff39f894df3642edc37306	d__Bacteria	Planctomycetota	Planctomycetes	Planctomycetales	MDM	MDM	MDM
d1ac39710e14ccb05ff41b430c1c17f2dcd5216a	MDM	MDM	MDM	MDM	MDM	MDM	MDM
d1ef1ac2a2749ef5cd9b1ec36b32f94b2ba86a20	d__Bacteria	Proteobacteria	Gammaproteobacteria	MDM	MDM	MDM	MDM
d22f07977c71901f3c8856f981a9ff4467790e13	d__Eukaryota	Nematozoa	MDM	MDM	MDM	MDM	MDM
d269fc044844e9713d71d0152de94eccbd4b09c8	d__Bacteria	Proteobacteria	Gammaproteobacteria	Enterobacterales	Enterobacteriaceae	Klebsiella	Klebsiella_pneumoniae
d2869e9126654316056fd42c6eb25d9d38c937dd	d__Bacteria	Proteobacteria	Alphaproteobacteria	Rhodobacterales	Rhodobacteraceae	MDM	MDM
d28a7c2be517b9d07f876108092cabecd5c484ed	d__Eukaryota	Ciliophora	Intramacronucleata	Conthreep	Oligohymenophorea	Paramecium	MDM
d28cb1801086be5608c51ff848f2b0b6f541f3d2	MDM	MDM	MDM	MDM	MDM	MDM	MDM
d2a29786c9d3c988aa1103382f5cab6b18c7f8ce	d__Bacteria	Cyanobacteria	Cyanobacteriia	Cyanobacteriales	MDM	MDM	MDM
d2ca4e17b5ce6776d45602a6d5a967db84da0645	d__Eukaryota	Diatomea	MDM	MDM	MDM	MDM	MDM
d33c8050dcd222338b7affbaffba3a7326964d88	d__Eukaryota	Cryptophyceae	Cryptophyceae	Cryptomonadales	Cryptomonadales	MDM	MDM
d362f5c35ce975b9f2ace551f926330bdac3e1c6	d__Bacteria	Cyanobacteria	Cyanobacteriia	Cyanobacteriales	Cyanobacteriaceae	MDM	MDM
d3dfc85d1169835970fa1f7a26d31597c6515af0	d__Bacteria	Planctomycetota	Planctomycetes	Pirellulales	Pirellulaceae	Rhodopirellula	MDM
d424c724aab3813e4629ce41cbfeac462f924572	d__Eukaryota	Phragmoplastophyta	Embryophyta	Magnoliophyta	Magnoliophyta	Magnoliophyta	MDM
d425af02659db7fc996c1b7396a761f0f7291520	d__Eukaryota	MDM	MDM	MDM	MDM	MDM	MDM
d446893ab2f2e3a890aedd3678e180961a561fd8	d__Bacteria	Proteobacteria	Alphaproteobacteria	Thalassobaculales	MDM	MDM	MDM
d45a30a82d1c85b02cad80d912b2b8a504eebdcb	d__Eukaryota	Euglenozoa	Kinetoplastea	Neobodonida	Neobodonida	Neobodo	MDM
d49c487e81647f005279e6baa479948c6f300a39	d__Bacteria	Cyanobacteria	Cyanobacteriia	Chloroplast	Chloroplast	Chloroplast	Cylindrotheca_closterium
d4a22c9d637d460c7922a8bb259e39906fe05fa8	d__Eukaryota	Nematozoa	Chromadorea	Chromadorida	Chromadorida	Chromadorida	MDM
d4b23302fad6215ec439e67f45d1e85d8e2c9dd6	d__Eukaryota	Ochrophyta	MDM	MDM	MDM	MDM	MDM
d4bf28e678b9e410bb7e5a89f947ed79eaa7d447	d__Bacteria	Cyanobacteria	Cyanobacteriia	Phormidesmiales	Nodosilineaceae	Halomicronema_TFEP1	MDM
d4c89e60bb3d192002f61824b6c3319e61ea8941	d__Bacteria	Bacteroidota	Bacteroidia	Chitinophagales	Saprospiraceae	MDM	MDM
d5192b0a2eea3e86616474cb3f59a3e1d0f6b061	d__Eukaryota	Nematozoa	Enoplea	Enoplida	Enoplida	Enoplida	MDM
d56f72a8588116cd58996935d34e35f17af20bb4	d__Eukaryota	Holozoa	MDM	MDM	MDM	MDM	MDM
d6e62fc4be0c5aa2ffbc8e35ef5c3275d650d983	d__Eukaryota	Labyrinthulomycetes	Labyrinthulomycetes	Labyrinthulomycetes	Labyrinthulaceae	Labyrinthula	Labyrinthula_sp.
d6ea95202f6c0d778d74fb278b42ab327b4cac91	d__Eukaryota	Florideophycidae	Corallinophycidae	Corallinophycidae	Corallinophycidae	Lithophyllum	MDM
d7111a096412d5aaa74ada937173b42c6332a353	MDM	MDM	MDM	MDM	MDM	MDM	MDM
d73a9d0d0d4c521a6234a99ba55099626787cd67	d__Bacteria	Planctomycetota	Planctomycetes	Pirellulales	Pirellulaceae	MDM	MDM
d8225588e49044e0871f03349e9e7a62ec34e0df	d__Bacteria	Cyanobacteria	Cyanobacteriia	Chloroplast	Chloroplast	Chloroplast	MDM
d84a77ba1904dc0b7db3b00c9d59df309ea3a45b	d__Bacteria	Bacteroidota	Bacteroidia	Cytophagales	Cyclobacteriaceae	Ekhidna	MDM
d870ac41d38dd288e726be87916cbd09ea1de6ee	d__Eukaryota	Phragmoplastophyta	Embryophyta	Magnoliophyta	Magnoliophyta	Magnoliophyta	MDM
d8f687cecb516ef4a708ab812f30d954ad99c950	MDM	MDM	MDM	MDM	MDM	MDM	MDM
d902baa12033a82c439e37ae4cfbb72e7682ef45	d__Eukaryota	Diatomea	MDM	MDM	MDM	MDM	MDM
d9489906e53535c9f3e0dbb8cd29c45376c2e306	d__Eukaryota	Phragmoplastophyta	Embryophyta	Magnoliophyta	Magnoliophyta	Magnoliophyta	MDM
da226628d6f5984676b016c4384512e4bd3ae38a	d__Eukaryota	Nematozoa	Chromadorea	Araeolaimida	Araeolaimida	Araeolaimida	MDM
da521e54d99b5140faa31e190da63d0ee46ecc49	d__Eukaryota	Platyhelminthes	Rhabditophora	Rhabdocoela	Neodalyellida	Neodalyellida	MDM
da9ce2c22a38732fb10553a3c6c01fbbe267d89b	MDM	MDM	MDM	MDM	MDM	MDM	MDM
dafa572cacf72aa12d4a84000e94bbdbd716d6d1	d__Eukaryota	MDM	MDM	MDM	MDM	MDM	MDM
db00f121f816145d0be48f6205a749bd2e21243e	d__Eukaryota	MDM	MDM	MDM	MDM	MDM	MDM
db2b39db0e4e1046978ebd6d8a16eb27616027ec	MDM	MDM	MDM	MDM	MDM	MDM	MDM
db53ee3e07a72769f835925e404957925b3d9b5e	MDM	MDM	MDM	MDM	MDM	MDM	MDM
db9028f961318ca71ad679e5e17917af5cd42216	d__Bacteria	Proteobacteria	Alphaproteobacteria	MDM	MDM	MDM	MDM
db9a251ecb9c9e23aecc90906f2006f48bdd0e35	d__Eukaryota	Arthropoda	Maxillopoda	Harpacticoida	Harpacticoida	Harpacticoida	MDM
dc20844e390b1f5867c2cc36997408cddab45eeb	MDM	MDM	MDM	MDM	MDM	MDM	MDM
dc34fcc2755cfadf6c6ba29507e5345150d13452	d__Bacteria	Proteobacteria	Alphaproteobacteria	Rhodobacterales	Rhodobacteraceae	Limibaculum	MDM
dcaec18050ecde1aecb4197abd792d815140c461	d__Eukaryota	Florideophycidae	Corallinophycidae	Corallinophycidae	Corallinophycidae	MDM	MDM
dcceda8d7cc07f3463726a177a9d8e2c7f593522	d__Eukaryota	Ascomycota	Sordariomycetes	MDM	MDM	MDM	MDM
dceef29f6f8ad4e38528295eefbc39a1c0a4a32b	d__Bacteria	Planctomycetota	OM190	OM190	OM190	OM190	MDM
dd403a1ab2ddcbe9ce4dbd02de09c8dde34c1f40	MDM	MDM	MDM	MDM	MDM	MDM	MDM
dd4facb560aadadbfc470862af31a0bf9328bf06	d__Eukaryota	Nematozoa	Chromadorea	Chromadorida	Chromadorida	Chromadorida	MDM
ddc02d895c4ba299cd52029374f2cdf5b56d0011	d__Bacteria	Cyanobacteria	Cyanobacteriia	Chloroplast	Chloroplast	Chloroplast	MDM
de8356b1b9afda6faf8c7f5408505602b5bca6f6	d__Eukaryota	Nematozoa	Chromadorea	Araeolaimida	Araeolaimida	Araeolaimida	MDM
de8518c47da7c5f30701d608d3e751ea67d59800	d__Eukaryota	Nematozoa	Chromadorea	Chromadorida	Chromadorida	Chromadorida	MDM
de92ed8389bdac01fb43094f9bb24c2a15c49a1a	d__Bacteria	Cyanobacteria	Cyanobacteriia	Cyanobacteriales	Xenococcaceae	MDM	MDM
de9981c6bad5d47c643eab640f7fd89dfb3e92bc	d__Eukaryota	Ciliophora	Intramacronucleata	Spirotrichea	Hypotrichia	Holosticha	MDM
debc439b59ccf1fb2ac47f32d772847af4495e14	d__Eukaryota	Ochrophyta	Chrysophyceae	MDM	MDM	MDM	MDM
defc307ec6f8ebc93af0a9d84f1398883795c87e	d__Eukaryota	Dinoflagellata	Dinophyceae	Gymnodiniphycidae	Gymnodiniphycidae	Amphidinium	MDM
df5f76a17b2fdc8462ee876e8fd87cdb2eeb0cf4	d__Eukaryota	Diatomea	Bacillariophyceae	Bacillariophyceae	Bacillariophyceae	MDM	MDM
df834310c39f6a49316081a0139f13d4e8d240d4	d__Bacteria	Cyanobacteria	Cyanobacteriia	Cyanobacteriales	Xenococcaceae	MDM	MDM
df8c775e336889d2d89aa4fe1081d72c3f3a7abe	d__Eukaryota	MDM	MDM	MDM	MDM	MDM	MDM
dfa5c5931585f651943702ae9fc45c8e6b221c08	d__Eukaryota	Diatomea	Bacillariophyceae	Bacillariophyceae	Bacillariophyceae	MDM	MDM
dfacb53779754778e3aa0f79bdb367a1cb776441	d__Eukaryota	Nematozoa	Chromadorea	Desmodorida	Desmodorida	Desmodorida	MDM
e0a4150e05e23f66a52d6bdc8d414ccf7ae6f92f	d__Eukaryota	Phragmoplastophyta	Zygnematophyceae	Zygnematophyceae	Zygnematophyceae	Zygnematophyceae	MDM
e0a459975ddf1ae75b1b139494f6a452dfde3777	d__Eukaryota	MDM	MDM	MDM	MDM	MDM	MDM
e10162f1b845ef6620279a973d9c873252040df4	d__Bacteria	Planctomycetota	Phycisphaerae	Phycisphaerales	Phycisphaeraceae	SM1A02	MDM
e14d48de419ddcd191c8f568f38b669afa83cb01	MDM	MDM	MDM	MDM	MDM	MDM	MDM
e166cd82540b5805f30fa18cdcf3378ca7be3b3d	d__Eukaryota	Retaria	Foraminifera	Rotaliida	MDM	MDM	MDM
e18dadb5fa4d6f5a09b6f3a48b3149cf2fee9888	MDM	MDM	MDM	MDM	MDM	MDM	MDM
e1b87683f4eb6128b9658412e8158c47d64cfae0	d__Eukaryota	Phragmoplastophyta	Embryophyta	Magnoliophyta	Magnoliophyta	Magnoliophyta	Arabidopsis_thaliana
e1f3b4f2bfafd97a1f91bf5684e9e686f7ac0af7	d__Bacteria	Proteobacteria	Gammaproteobacteria	MDM	MDM	MDM	MDM
e29e89c71206267f5093993e5395280913efc5c6	MDM	MDM	MDM	MDM	MDM	MDM	MDM
e2ef0f85973c0eedfe6c61a4159b440ca9650bc3	MDM	MDM	MDM	MDM	MDM	MDM	MDM
e2ffdd15961e520c2259580e13716ad4f63b8d3b	MDM	MDM	MDM	MDM	MDM	MDM	MDM
e36161f2c69af2cc034fede4add902821ac5ca8d	d__Eukaryota	Ciliophora	Intramacronucleata	Conthreep	Oligohymenophorea	Paramecium	Paramecium_putrinum
e36cb41e20dbcabefc1e8d46671d2c74543e4ebc	d__Eukaryota	Ciliophora	Postciliodesmatophora	Heterotrichea	Heterotrichea	MDM	MDM
e38257aa7fe6cb58f1b4a855d24015bd40979299	d__Bacteria	Proteobacteria	Alphaproteobacteria	Caulobacterales	Parvularculaceae	MDM	MDM
e46579548f7bd012176c3a5a8c6f4aacae5b2389	d__Bacteria	Cyanobacteria	Cyanobacteriia	Cyanobacteriales	Xenococcaceae	MDM	MDM
e47090ed6a08bcd619ca6792b79b4bed12e677db	d__Eukaryota	Ciliophora	Intramacronucleata	Spirotrichea	Hypotrichia	Hypotrichia	MDM
e4edb39df65396dc038d8c6abb47212889cfbb59	d__Eukaryota	Retaria	Foraminifera	Rotaliida	MDM	MDM	MDM
e5685652c55d616f8122290b074a8ec4cfe1942c	d__Eukaryota	MDM	MDM	MDM	MDM	MDM	MDM
e5d1b42eed9e0ddbc70177cf13a028cf517cfcb7	d__Eukaryota	Diatomea	Bacillariophyceae	Bacillariophyceae	Bacillariophyceae	MDM	MDM
e5e6d40eb1face0c2a6e8525df588815294e267e	d__Bacteria	Chloroflexi	Anaerolineae	SBR1031	SBR1031	SBR1031	MDM
e5ea3db0b59cd1ceb8c9743fd54bc4b8f193b064	d__Bacteria	Planctomycetota	Phycisphaerae	Phycisphaerales	Phycisphaeraceae	SM1A02	MDM
e6021893e862d51857802cd6265609b644900456	d__Bacteria	Proteobacteria	Alphaproteobacteria	Rhodobacterales	Rhodobacteraceae	MDM	MDM
e611b409a890391f80d5d5484fd89be7030e7d89	d__Bacteria	Bacteroidota	Bacteroidia	Chitinophagales	Saprospiraceae	MDM	MDM
e633feccbacb9f6a564f20fe2d1328e6f8573468	d__Eukaryota	Labyrinthulomycetes	uncultured	MDM	MDM	MDM	MDM
e6b703adafcf2afb5e77edd9592499bf08a77c50	d__Eukaryota	MDM	MDM	MDM	MDM	MDM	MDM
e6b8463fc6d9ccef08a96fed5c9c5f7f94ddf7a8	d__Bacteria	Planctomycetota	Phycisphaerae	Phycisphaerales	Phycisphaeraceae	CL500-3	MDM
e6dd43050705da3f2ad972e2a67cba6060e8d3ce	MDM	MDM	MDM	MDM	MDM	MDM	MDM
e7336926d862f9f4a46f8ea75d77e0f325331d85	d__Eukaryota	Ascomycota	Sordariomycetes	MDM	MDM	MDM	MDM
e74c4b4c40ac52553712e3fac46fc9882b7bbe91	d__Bacteria	Cyanobacteria	Cyanobacteriia	MDM	MDM	Leptolyngbya_VRUC_135	Oculatella_kazantipica
e77a53375af02edc2b2afe42058df5de596b4d2c	d__Eukaryota	Diatomea	Bacillariophyceae	Bacillariophyceae	Bacillariophyceae	MDM	MDM
e798745c739de396368e83a8cbd23be9e5cb0b1e	d__Eukaryota	Nematozoa	Chromadorea	Ascaridida	Ascaridida	Ascaridida	Krefftascaris_sharpiloi
e7abd1d1323e0d6c683aa7ae8901cb7d7352c75c	MDM	MDM	MDM	MDM	MDM	MDM	MDM
e86c3c0ed971e39fe8497cbe2bd4d3429ef92d06	MDM	MDM	MDM	MDM	MDM	MDM	MDM
e93ed3f9c07fec220ceb548cc44f9b20dbe7467b	d__Eukaryota	Nematozoa	Enoplea	MDM	MDM	MDM	MDM
e98699b0c2ef25b21c3bd6cfd1b1e82b2ab84e61	MDM	MDM	MDM	MDM	MDM	MDM	MDM
e9c4d272988524914d7ae078af29973563625fa3	d__Bacteria	Cyanobacteria	Cyanobacteriia	Chloroplast	Chloroplast	Chloroplast	Cylindrotheca_closterium
e9fc6e0de961d864ea09af462649fd8cf23c69e7	d__Bacteria	Cyanobacteria	Cyanobacteriia	Cyanobacteriales	Paraspirulinaceae	MDM	MDM
e9fd5395a6680832d72d8ac3e3a37d5144d5a028	MDM	MDM	MDM	MDM	MDM	MDM	MDM
ea142496b1d56445b4d127d37637647dab53fd38	d__Eukaryota	Arthropoda	Ostracoda	Podocopida	Podocopida	Podocopida	MDM
eabb8446731ba1aded82d5b552dd19c2f0e07667	MDM	MDM	MDM	MDM	MDM	MDM	MDM
eaeff7492c909399bcd1f36577ef8fd718768597	d__Bacteria	Proteobacteria	Alphaproteobacteria	Rhodobacterales	Rhodobacteraceae	MDM	MDM
eb7994f9655ec7ccf46ea837d88dfd0406925890	d__Bacteria	Cyanobacteria	Cyanobacteriia	Cyanobacteriales	Cyanobacteriaceae	MDM	MDM
eb976b4bbba6eb7ae83fc6296428d2a6286c341a	d__Eukaryota	Phragmoplastophyta	Embryophyta	Magnoliophyta	Magnoliophyta	Magnoliophyta	Arabidopsis_thaliana
eb9a21de50dd2e54beebb0b8695235932d2de940	d__Bacteria	Cyanobacteria	Cyanobacteriia	Cyanobacteriales	Cyanobacteriaceae	MDM	MDM
ebe7b26328512bd349ebcc63f431f621f23484b1	d__Eukaryota	Ciliophora	Postciliodesmatophora	Karyorelictea	Karyorelictea	Tracheloraphis	MDM
ecb3d919f8538ad2352a9a41d313ed424ee990c3	d__Eukaryota	MDM	MDM	MDM	MDM	MDM	MDM
ed00b9b0e7b7b0be8158332ff6c01506896d9fa5	d__Eukaryota	Nematozoa	MDM	MDM	MDM	MDM	MDM
ed29f550b111c3623f24ea0ccd7e1e0597e24295	d__Eukaryota	Nematozoa	Chromadorea	MDM	MDM	MDM	MDM
eded4ccd55ee3c890587123ff4d5d9120b0ba937	d__Eukaryota	Phragmoplastophyta	Embryophyta	Magnoliophyta	Magnoliophyta	Magnoliophyta	MDM
ee90ab30c08fcf876d43647b530ef0dc25e0e8ac	d__Eukaryota	Chlorophyta	Chlorophyceae	Chlorophyceae	Chlorophyceae	Chlorophyceae	MDM
eed1be62b16d2cc7129f79c17f326554b7bb95e9	d__Eukaryota	MDM	MDM	MDM	MDM	MDM	MDM
eee4b021ceb8f4dc3c49a25348ec179ff4e6f600	d__Bacteria	Proteobacteria	Gammaproteobacteria	Pseudomonadales	Moraxellaceae	Acinetobacter	MDM
eee6d833b6707f3c8ccd8df56d44b10fd5b04565	d__Eukaryota	Arthropoda	Maxillopoda	Harpacticoida	Harpacticoida	Harpacticoida	MDM
eeefe06c540c8a296a47c7e061961bfed8a86e37	d__Bacteria	Acidobacteriota	Thermoanaerobaculia	Thermoanaerobaculales	Thermoanaerobaculaceae	Subgroup_10	MDM
ef7afd39db9800b429160789343ea4abbabe4eda	d__Bacteria	Proteobacteria	Gammaproteobacteria	KI89A_clade	KI89A_clade	KI89A_clade	MDM
efcb66c3e7f7588e3f3049513025ab3710fd9fe8	d__Bacteria	Cyanobacteria	Cyanobacteriia	Cyanobacteriales	Xenococcaceae	MDM	MDM
f02f3cc2100efea9ad872aef3bbb4b3287d5e1a0	d__Eukaryota	Phragmoplastophyta	Embryophyta	Magnoliophyta	Magnoliophyta	Magnoliophyta	MDM
f08d2c88eb30dbe321a5bde3129bb2f2915ea884	MDM	MDM	MDM	MDM	MDM	MDM	MDM
f0ea622b2a87f6e1ccacaf0db466742e24346a5c	d__Eukaryota	Ochrophyta	MDM	MDM	MDM	MDM	MDM
f1ccfbd7c3bf4f8c1316038db3177b0e7a19bfcf	d__Bacteria	Verrucomicrobiota	Verrucomicrobiae	Verrucomicrobiales	DEV007	DEV007	MDM
f21f77b0f1f58244cfabdff63009cb5ed99e1602	MDM	MDM	MDM	MDM	MDM	MDM	MDM
f27039a085bb464734f4f5706a1d91e743f3bc2d	d__Eukaryota	Ciliophora	Intramacronucleata	Litostomatea	Haptoria	Haptoria	MDM
f2c699edb41fbdb4607b39a0181ba36f7bc5b750	d__Bacteria	Proteobacteria	Alphaproteobacteria	MDM	MDM	MDM	MDM
f2fa24c3b2911017fdae0b21755ea200bed33bbd	d__Eukaryota	Nematozoa	Enoplea	Enoplida	Enoplida	Enoplida	Halalaimus_sp.
f34d1867b8abaa2986aa4578f6e9c867229096ee	d__Eukaryota	Phragmoplastophyta	Embryophyta	Magnoliophyta	Magnoliophyta	Magnoliophyta	MDM
f3d44e357d9a89c33dc8ae22a391156c79445c10	d__Bacteria	Cyanobacteria	Cyanobacteriia	Cyanobacteriales	Cyanobacteriaceae	MDM	MDM
f41eefbe7fd895ca98131e4bfd6795c0baa491b0	d__Eukaryota	Aphelidea	Aphelidea	Aphelidea	Aphelidea	Aphelidium	Aphelidium_desmodesmi
f49223d1f766d6587c9863dbf3f5d4502df9c18e	MDM	MDM	MDM	MDM	MDM	MDM	MDM
f49ea192a64144f2dc76a54550bbae025f4f743e	MDM	MDM	MDM	MDM	MDM	MDM	MDM
f4a3b9c428206d5dffb4847e8c812db7d95352d3	d__Eukaryota	Nematozoa	Chromadorea	Araeolaimida	Araeolaimida	Araeolaimida	MDM
f4a9b9a524b5a375e7f59a5319b7d13429a0945c	d__Eukaryota	Basidiomycota	Malasseziomycetes	Malasseziales	Malasseziaceae	Malassezia	MDM
f567e3455a7d191a78d0a77a1cc88215a394cc67	d__Eukaryota	Cercozoa	Chlorarachniophyta	Chlorarachniophyta	Chlorarachniophyta	MDM	MDM
f58e1aa530cba519389e95e8d2e557e167a74511	d__Eukaryota	Arthropoda	Maxillopoda	Harpacticoida	Harpacticoida	Harpacticoida	MDM
f59b53801a6430d98ab1cd2d0a0371237393c93b	d__Bacteria	Cyanobacteria	Cyanobacteriia	Cyanobacteriales	Paraspirulinaceae	MDM	MDM
f5bdd328749da9aa16c2c20f0d980530dd15c742	MDM	MDM	MDM	MDM	MDM	MDM	MDM
f5c86b917096564315cc0846524557c83de630a2	d__Eukaryota	Cercozoa	Thecofilosea	MDM	MDM	MDM	MDM
f5f1af372c1029464e52233b73676dee2f3b48e5	d__Bacteria	Acidobacteriota	Thermoanaerobaculia	Thermoanaerobaculales	Thermoanaerobaculaceae	Subgroup_10	MDM
f654b96e960a9899f108d75efbe7a7c0912051a4	d__Eukaryota	Annelida	Polychaeta	MDM	MDM	MDM	MDM
f68225658fe6002b0725c54248a315862c1a3f0e	d__Eukaryota	Chytridiomycota	Chytridiomycetes	MDM	MDM	MDM	MDM
f693890d6d419701954ed0c14a43352e8f7579b0	d__Bacteria	Cyanobacteria	Cyanobacteriia	MDM	MDM	Leptolyngbya_VRUC_135	Oculatella_kazantipica
f6954c4ac8d0902f50dd2dbe50a3fb9e1843b6d0	d__Bacteria	Bacteroidota	Bacteroidia	Chitinophagales	MDM	MDM	MDM
f69610b8dd825814e910b1e36992757e6eac4e89	d__Eukaryota	Ciliophora	Intramacronucleata	Spirotrichea	Hypotrichia	MDM	MDM
f696b2568a697e638f83c05f5b0fd29668f03093	d__Eukaryota	Ciliophora	Intramacronucleata	Conthreep	Colpodea	MDM	MDM
f69aca54bf5dfc5c150eb9179a89b4c996abfd80	d__Eukaryota	Platyhelminthes	Rhabditophora	Macrostomida	Macrostomida	Macrostomida	MDM
f72522f46850b84094ae804676a51bcb7ff39fe2	MDM	MDM	MDM	MDM	MDM	MDM	MDM
f735d8fbff4d6871ec5204799832e6cb02b5efc9	MDM	MDM	MDM	MDM	MDM	MDM	MDM
f767fee854051dbeef12b41d71b1b1a290bb9d3a	d__Bacteria	Spirochaetota	Leptospirae	Leptospirales	Leptospiraceae	MDM	MDM
f7d2aebcd68d72572bac7ee7ceed34279e6887e6	d__Bacteria	Verrucomicrobiota	Verrucomicrobiae	Verrucomicrobiales	DEV007	DEV007	MDM
f91c7666832031d457cc2fc61c4e1f922221a462	d__Eukaryota	Phragmoplastophyta	Embryophyta	Magnoliophyta	Magnoliophyta	Magnoliophyta	MDM
f92cb752a42ac48f830225d7128da0661787e8e8	d__Eukaryota	Holozoa	Choanoflagellida	Acanthoecida	Acanthoecidae	Acanthoecidae	MDM
f92f3fbbc802a795251c74ff595209bbc1a488e4	MDM	MDM	MDM	MDM	MDM	MDM	MDM
f932cef395ab6b1622bf3c3ade396184df5ac23a	d__Eukaryota	Diatomea	Mediophyceae	Mediophyceae	Mediophyceae	Thalassiosira	Conticribra_weissflogiopsis
f97a6a6501ec779b0c9adb26dde681da9d50db94	d__Eukaryota	Phragmoplastophyta	Embryophyta	Magnoliophyta	Magnoliophyta	Magnoliophyta	MDM
f98d96541d00b0368c1f6b6cda07cc7a17ba0e9e	d__Bacteria	Proteobacteria	Gammaproteobacteria	Nitrosococcales	Nitrosococcaceae	MDM	MDM
f9cf8b51f2dd60ef15b2f9ea9ef730342cd54a02	d__Eukaryota	Phragmoplastophyta	Embryophyta	Magnoliophyta	Magnoliophyta	Magnoliophyta	Arabidopsis_thaliana
f9db5a7ea07faf23208ffb5b7209ddd4b881b607	d__Eukaryota	Platyhelminthes	Rhabditophora	Rhabdocoela	Neodalyellida	Neodalyellida	MDM
f9e169f0ddbfda9ed5e3c69957812b98a1188754	d__Eukaryota	Ciliophora	Intramacronucleata	Litostomatea	Haptoria	MDM	MDM
fb1c6b25bb51f3d9ca88b886210e117e237a7e0b	d__Eukaryota	Platyhelminthes	Rhabditophora	Rhabdocoela	Neodalyellida	Neodalyellida	MDM
fb357515dfb736acda3d95d078cd18d8e50e4d11	d__Eukaryota	Arthropoda	Maxillopoda	Harpacticoida	Harpacticoida	Harpacticoida	MDM
fba49a74019ab092fbd1f5b197c701e51c0d38f5	d__Bacteria	Cyanobacteria	Cyanobacteriia	Cyanobacteriales	Xenococcaceae	Xenococcus_PCC-7305	MDM
fbc7408915faab1b20e5258f27d35996e2b30a33	d__Bacteria	Bacteroidota	Bacteroidia	Cytophagales	Cyclobacteriaceae	MDM	MDM
fc027b05752e86e6c6cac741a9f79f8bf9ca0e91	d__Eukaryota	Diatomea	Bacillariophyceae	Bacillariophyceae	Bacillariophyceae	MDM	MDM
fc2328e29166e5214d17d4dfb933ca1d7dada1f3	d__Eukaryota	Chlorophyta	Chlorophyceae	Chlorophyceae	Chlorophyceae	Chlorophyceae	Chaetophora_sp.
fc2e360ec571d76a886e81aef3171b0ebef3d76c	d__Bacteria	Desulfobacterota	Desulfobacteria	Desulfobacterales	Desulfosarcinaceae	MDM	MDM
fc8d4a5f0eda3d347a1be8247f88fe181e09929f	d__Eukaryota	Cercozoa	Chlorarachniophyta	Chlorarachniophyta	Chlorarachniophyta	MDM	MDM
fcd6bb66598c9d97900b48be453d1f96ac731714	d__Eukaryota	Ciliophora	Intramacronucleata	Conthreep	Colpodea	MDM	MDM
fda4643a8014f28ac918bef0d2aae4407c00a110	d__Eukaryota	Chlorophyta	Ulvophyceae	Ulvophyceae	Ulvophyceae	Ulvophyceae	MDM
fda73966799eb3bbbb50b72b9c89efe068db1c10	MDM	MDM	MDM	MDM	MDM	MDM	MDM
fdbdf89162f4f3875077be2e8230423d2a40c46f	MDM	MDM	MDM	MDM	MDM	MDM	MDM
fe91eb2183484e96779dc1512365a39d15d82ede	MDM	MDM	MDM	MDM	MDM	MDM	MDM
ff07dbae95cef624f0d03a2f3f03af4e25290583	d__Eukaryota	Arthropoda	Maxillopoda	Harpacticoida	Harpacticoida	Harpacticoida	MDM
ff57e727b0ee37540c234a6c22d2045a9ed55fad	d__Bacteria	Cyanobacteria	Cyanobacteriia	Cyanobacteriales	Microcystaceae	MDM	MDM
ff874f0740309986e9f0ad7b4c1f011d2e40b5dc	d__Eukaryota	Dinoflagellata	Dinophyceae	Gymnodiniphycidae	Gymnodiniphycidae	Amphidinium	MDM
ff9c2449c21700128af972f454db4428ea0f2866	d__Eukaryota	Euglenozoa	Kinetoplastea	Neobodonida	Neobodonida	Rhynchobodo	MDM
fffba6cbf58722e3d9a5a84ad87a0fbb18702dd0	d__Eukaryota	Phragmoplastophyta	Embryophyta	Magnoliophyta	Magnoliophyta	Magnoliophyta	MDM
